# Supplementary material for: Early-Stage Infection-Specific Heterobasidion annosum (Fr.) Bref. Transcripts in H. annosum–Pinus sylvestris L. Pathosystem
Source: Int J Mol Sci. 2024 Oct 23;25(21):11375. doi: 10.3390/ijms252111375 (PMC11546620; doi:10.3390/ijms252111375)
Supplement: Supplementary file 1 [file ijms-25-11375-s001.zip]

Archive with 5 entries (5 files):
- Supplementary Figure S1 - Venn diagram of all compared timepoints.png
- Supplementary File S1 - 100 most transcribed genes at each time point.xlsx
- Supplementary File S2 - Most up- and downregulated transcripts for DGE comparisons 2 WPI vs 3 WPI, 2 WPI vs 4 WPI and 3 WPI vs 4 WPI.pdf
- Supplementary File S3 - Gene expression table (CLC Genomic Workbench output).xlsx
- Supplementary Table S1 - RNA quality control data.xlsx
