# Supplementary material for: Early-Stage Infection-Specific Heterobasidion annosum (Fr.) Bref. Transcripts in H. annosum–Pinus sylvestris L. Pathosystem
Source: Int J Mol Sci. 2024 Oct 23;25(21):11375. doi: 10.3390/ijms252111375 (PMC11546620; doi:10.3390/ijms252111375)
Supplement: Supplementary file 1 [file ijms-25-11375-s001.zip › Supplementary File S1 - 100 most transcribed genes at each time point.xlsx]

## Sheet: Top_100_1WPI
Transcripts producing blast-x hits with plants are labelled red. Transcripts producing blast-x hits with other fungi than Heterobasidion annosum are labelled orange.
SeqName	Description	Length	#Hits	e-Value	sim mean	#GO	GO IDs	Enzyme Codes	Enzyme Names
CCPC1113.b1	ferritin-like domain-containing protein	764	20	1.95742E-98	84.48
CCPC1267.b1	ABC multidrug transporter C	728	20	9.34198E-129	82.06	4	F:GO:0005524; C:GO:0016020; F:GO:0140359; P:GO:1990961	EC:7	Translocases
CCPC1474.b1	aDP-ribosylation factor 2	738	20	4.64759E-109	99.75	5	F:GO:0003924; F:GO:0005525; C:GO:0005794; P:GO:0006886; P:GO:0016192	EC:3.6.1; EC:3.6; EC:3; EC:3.6.1.15	Acting on acid anhydrides; Acting on acid anhydrides; Hydrolases; Nucleoside-triphosphate phosphatase
CCPC1474.g1	ADP-ribosylation factor 1	767	20	8.28341E-131	99.62	8	F:GO:0003729; F:GO:0003924; F:GO:0005525; C:GO:0005794; P:GO:0006886; F:GO:0016004; P:GO:0016192; P:GO:0050790	EC:3.6.1; EC:3.6; EC:3; EC:3.6.1.15	Acting on acid anhydrides; Acting on acid anhydrides; Hydrolases; Nucleoside-triphosphate phosphatase
CCPC2137.b1	hypothetical protein HETIRDRAFT_425252	772	5	6.10648E-20	78.96	3	F:GO:0003924; F:GO:0005525; F:GO:0046983	EC:3.6.1; EC:3.6; EC:3; EC:3.6.1.15	Acting on acid anhydrides; Acting on acid anhydrides; Hydrolases; Nucleoside-triphosphate phosphatase
CCPC2790.g1	hypothetical protein HETIRDRAFT_478862	730	20	1.98932E-141	59.82	2	F:GO:0003677; C:GO:0005634
CCPC2904.b1	FAD binding domain-containing protein	808	20	3.53839E-151	63.03	2	F:GO:0016491; F:GO:0071949	EC:1	Oxidoreductases
CCPC2904.g1	FAD binding domain-containing protein	738	20	1.61229E-118	56.99	2	F:GO:0016491; F:GO:0071949	EC:1	Oxidoreductases
CCPC3366.b1	alpha-amylase type B isozyme	781	20	2.64083E-138	76.54	3	F:GO:0004556; F:GO:0005509; P:GO:0005987	EC:3.2; EC:3; EC:3.2.1.1; EC:3.2.1	Glycosylases; Hydrolases; Alpha-amylase; Glycosylases
CCPC3405.b1	hydrophobin-like protein	643	20	2.76843E-84	63.57	3	F:GO:0005199; C:GO:0005576; C:GO:0009277
CCPC3502.b1	hypothetical protein HETIRDRAFT_430720	773	7	9.60056E-55	71.81	1	C:GO:0016020
CCPC3683.b1	acid protease	694	20	2.33011E-57	74.22	2	F:GO:0004190; P:GO:0006508	EC:3.4.23; EC:3.4; EC:3	Acting on peptide bonds (peptidases); Acting on peptide bonds (peptidases); Hydrolases
CCPC4131.b1	NADPH oxidase	767	20	1.53616E-139	85.86	7	F:GO:0000293; P:GO:0006826; P:GO:0006952; F:GO:0016175; P:GO:0042554; C:GO:0098797; C:GO:1990204	EC:1.6.3; EC:1.16; EC:1.6; EC:1	Acting on NADH or NADPH; Oxidizing metal ions; Acting on NADH or NADPH; Oxidoreductases
CCPC4498.b1	DUF1929-domain-containing protein	795	20	3.78364E-37	91.79	1	C:GO:0016020
CCPC4792.b1	RlpA-like double-psi beta-barrel-protein domain-containing protein-containing protein	791	20	7.90369E-28	86.24
CCPC5498.b1	Protein usf	792	20	5.00336E-127	90.73	1	F:GO:0016787	EC:3	Hydrolases
CCPC5636.b1	hypothetical protein DENSPDRAFT_826841	837	20	4.54605E-81	86.97	4	F:GO:0003877; F:GO:0005524; P:GO:0009117; C:GO:0016020	EC:2.7; EC:2; EC:2.7.7.53; EC:2.7.7	Transferring phosphorus-containing groups; Transferases; ATP adenylyltransferase; Transferring phosphorus-containing groups
CCPC5705.g1	hypothetical protein HETIRDRAFT_315222, partial	710	20	3.04055E-101	84.79
CCPC6125.b1	hypothetical protein HETIRDRAFT_381222	800	20	1.81059E-98	82.42
CCPC6320.b1	hypothetical protein HETIRDRAFT_437586	796	1	1.85001E-30	100.0
CCPC6320.g1	---NA---	807
CCPC7482.b1	isocitrate lyase	740	20	2.17349E-173	93.75	4	F:GO:0004451; P:GO:0019752; F:GO:0046421; F:GO:0046872	EC:4.1.3.1; EC:4.1; EC:4; EC:4.1.3.30; EC:4.1.3	Isocitrate lyase; Carbon-carbon lyases; Lyases; Methylisocitrate lyase; Carbon-carbon lyases
CCPC8046.b1	delta-12 fatty acid desaturase	727	20	5.70565E-175	88.38	5	P:GO:0006094; P:GO:0006526; P:GO:0006629; C:GO:0016020; F:GO:0016717	EC:1; EC:1.14; EC:1.14.19	Oxidoreductases; Acting on paired donors, with incorporation or reduction of molecular oxygen. The oxygen incorporated need not be derived from O(2); Acting on paired donors, with incorporation or reduction of molecular oxygen. The oxygen incorporated need not be derived from O(2)
CCPC8121.g1	hypothetical protein HETIRDRAFT_229777, partial	789	20	5.68913E-150	87.5
CCPC8332.b1	hypothetical protein HETIRDRAFT_434516	791	20	1.40866E-32	74.25	1	C:GO:0016020
CCPC8367.g1	ubiquitin-carboxy extension protein fusion	511	20	2.67217E-88	99.81	11	F:GO:0003735; C:GO:0005634; C:GO:0005737; C:GO:0005840; P:GO:0006412; C:GO:0016020; P:GO:0016567; P:GO:0019941; F:GO:0031625; P:GO:0044248; C:GO:1990904
18A804-09-20	SDHC, cytochrome b subunit of succinate dehydrogenase	438	20	2.17462E-91	83.91	10	F:GO:0000104; C:GO:0005746; P:GO:0006099; P:GO:0006121; F:GO:0009055; P:GO:0015985; P:GO:0015986; C:GO:0045281; F:GO:0046872; C:GO:0098800	EC:1.3; EC:1	Acting on the CH-CH group of donors; Oxidoreductases
2D9	---NA---	131
2H8	RS27A protein	347	20	2.41917E-50	97.61	13	F:GO:0003729; F:GO:0003735; C:GO:0005634; C:GO:0005737; C:GO:0005840; P:GO:0006412; F:GO:0008270; C:GO:0016020; P:GO:0016567; P:GO:0019941; F:GO:0031625; P:GO:0044248; C:GO:1990904
4B12Sample	fungal hydrophobin	437	20	1.60198E-56	73.86	3	F:GO:0005199; C:GO:0005576; C:GO:0009277
A38B1	hypothetical protein HETIRDRAFT_173533	453	1	1.23081E-42	97.3
Ha2H1205-01-06	histone H3	503	20	2.12291E-76	95.19	5	C:GO:0000786; F:GO:0003677; C:GO:0005634; F:GO:0030527; F:GO:0046982
M1A74-03-25	hypothetical protein HETIRDRAFT_453889	449	20	8.41949E-80	73.73
M1A94-03-26	hypothetical protein HETIRDRAFT_147735	413	1	1.27348E-47	100.0
SLUnr3_E10_SLU0269_083	hypothetical protein HETIRDRAFT_471314	646	5	4.54916E-16	85.25	2	F:GO:0009055; P:GO:0022900
CCPB1094.b1	hypothetical protein KI387_041902	741	20	7.57291E-48	53.58	8	P:GO:0000272; F:GO:0004553; P:GO:0005975; P:GO:0006032; F:GO:0008061; P:GO:0008152; F:GO:0016787; F:GO:0016798
CCPB1094.g1	hypothetical protein KI387_041902	740	20	1.41175E-52	53.74	8	P:GO:0000272; F:GO:0004553; P:GO:0005975; P:GO:0006032; F:GO:0008061; P:GO:0008152; F:GO:0016787; F:GO:0016798
CCPB1193.b1	AtrD, ABC-transporter	753	20	3.05096E-121	80.51	4	F:GO:0005524; C:GO:0005886; F:GO:0140359; P:GO:1990961	EC:7	Translocases
CCPB1271.b1	hypothetical protein HETIRDRAFT_470918	667	20	4.13574E-46	92.03	1	F:GO:0008270
CCPB1281.b1	hydroxymethylglutaryl-coenzyme A reductase-domain-containing protein	769	20	1.03606E-171	76.73	4	F:GO:0004420; C:GO:0005789; P:GO:0008299; P:GO:0015936	EC:1.1; EC:1; EC:1.1.1.34; EC:1.1.1	Acting on the CH-OH group of donors; Oxidoreductases; Hydroxymethylglutaryl-CoA reductase (NADPH); Acting on the CH-OH group of donors
CCPB1581.b1	hypothetical protein HETIRDRAFT_311932	788	20	6.98669E-58	79.75	2	C:GO:0016020; P:GO:0048193
CCPB1805.b1	mitochondrial carrier	786	20	9.36585E-21	68.91	7	F:GO:0005509; C:GO:0005634; C:GO:0005743; C:GO:0005759; P:GO:0030488; F:GO:0052906; P:GO:0055085	EC:2.1; EC:2; EC:2.1.1.228; EC:2.1.1	Transferring one-carbon groups; Transferases; tRNA (guanine(37)-N(1))-methyltransferase; Transferring one-carbon groups
CCPB1903.g1	ubiquitin-related domain-containing protein	780	20	6.78244E-125	98.92	10	F:GO:0003729; C:GO:0005634; C:GO:0005737; F:GO:0008270; C:GO:0016020; P:GO:0016567; F:GO:0016874; P:GO:0019941; F:GO:0031625; P:GO:0044248	EC:6	Ligases
CCPB2283.b1	ABC-2 type transporter-domain-containing protein	773	20	9.79198E-138	84.85	4	F:GO:0005524; C:GO:0016020; P:GO:0055085; F:GO:0140359	EC:7	Translocases
CCPB2403.g1	---NA---	727
CCPB2622.g1	hypothetical protein HETIRDRAFT_409480	751	1	1.00512E-24	100.0
CCPB2784.b1	---NA---	375
CCPB3718.b1	RNB-domain-containing protein	766	20	4.44461E-41	59.91	5	F:GO:0004518; F:GO:0005488; C:GO:0005737; P:GO:0006402; P:GO:0090305	EC:3.1; EC:3	Acting on ester bonds; Hydrolases
CCPB4434.b1	ubiquitin-related domain-containing protein	449	20	1.65977E-65	100.0	8	C:GO:0005634; C:GO:0005737; F:GO:0008270; C:GO:0016020; P:GO:0016567; P:GO:0019941; F:GO:0031625; P:GO:0044248
CCPB444.b1	RlpA-like double-psi beta-barrel-protein domain-containing protein-containing protein	777	20	1.69725E-61	78.16
CCPB4662.b1	ABC-2 type transporter-domain-containing protein	738	20	5.62414E-131	83.53	4	F:GO:0005524; C:GO:0016020; P:GO:0055085; F:GO:0140359	EC:7	Translocases
CCPB4925.b1	Transmembrane protein 205	528	20	4.33235E-113	82.83	1	C:GO:0016020
CCPB5310.b1	HSP20-like chaperone	776	20	1.16963E-112	74.58	7	P:GO:0006457; P:GO:0006970; P:GO:0006979; P:GO:0009408; F:GO:0051082; P:GO:0065003; P:GO:1901700
CCPB887.b1	pleiotropic drug resistance ABC transporter	813	20	5.69192E-172	85.65	4	F:GO:0005524; C:GO:0016020; P:GO:0055085; F:GO:0140359	EC:7	Translocases
CCPB887.g1	pleiotropic drug resistance ABC transporter	728	20	1.13596E-108	82.31	4	F:GO:0005524; C:GO:0016020; P:GO:0055085; F:GO:0140359	EC:7	Translocases
CCPA1117.g1	hypothetical protein HETIRDRAFT_142431	691	1	9.88883E-25	100.0
CCPA1127.b1	f-box and fnip repeat-containing	797	20	2.38492E-105	67.31	2	C:GO:0016020; C:GO:0016020
CCPA1267.b1	hypothetical protein HETIRDRAFT_470617	753	10	7.13107E-132	67.05
CCPA1421.b1	ubiquitin	713	20	1.29036E-162	99.57	8	F:GO:0003729; C:GO:0005634; C:GO:0005737; C:GO:0016020; P:GO:0016567; P:GO:0019941; F:GO:0031625; P:GO:0044248
CCPA1686.b1	polysaccharide lyase family 1 protein	764	20	1.92195E-101	85.86	3	P:GO:0000272; C:GO:0005576; F:GO:0030570	EC:4.2; EC:4.2.2.2; EC:4; EC:4.2.2	Carbon-oxygen lyases; Pectate lyase; Lyases; Carbon-oxygen lyases
CCPA1709.b1	laccase	782	20	3.68297E-155	82.51	4	F:GO:0005507; C:GO:0005576; C:GO:0016020; F:GO:0052716	EC:1.10; EC:1; EC:1.10.3; EC:1.10.3.2	Acting on diphenols and related substances as donors; Oxidoreductases; Acting on diphenols and related substances as donors; Laccase
CCPA1796.g1	ubiquitin/40s ribosomal protein S27a fusion	596	20	3.74709E-92	99.06	12	F:GO:0003735; C:GO:0005634; C:GO:0005737; C:GO:0005840; P:GO:0006412; C:GO:0016020; P:GO:0016567; P:GO:0019941; F:GO:0031625; P:GO:0044248; F:GO:0046872; C:GO:1990904
CCPA2079.b1	glycosyl transferase	689	20	3.53679E-22	84.16	9	P:GO:0006508; F:GO:0008233; F:GO:0008237; F:GO:0008270; F:GO:0016740; F:GO:0016787; F:GO:0016805; F:GO:0046872; P:GO:0071555
CCPA2227.g1	---NA---	766
CCPA2234.g1	hypothetical protein HETIRDRAFT_409605	446	1	1.5433E-35	100.0
CCPA2506.b1	translation elongation factor 1-alpha	758	20	5.305E-69	98.05	4	F:GO:0003746; F:GO:0003924; F:GO:0005525; P:GO:0006414	EC:3.6.1; EC:3.6; EC:3; EC:3.6.1.15	Acting on acid anhydrides; Acting on acid anhydrides; Hydrolases; Nucleoside-triphosphate phosphatase
CCPA2930.b1	NADPH oxidase	746	20	8.50091E-157	95.18	8	F:GO:0000293; P:GO:0006826; P:GO:0006952; F:GO:0016175; F:GO:0016787; P:GO:0042554; C:GO:0098797; C:GO:1990204	EC:1.6.3; EC:1.16; EC:1.6; EC:1; EC:3	Acting on NADH or NADPH; Oxidizing metal ions; Acting on NADH or NADPH; Oxidoreductases; Hydrolases
CCPA3085.b1	fatty acid desaturase-domain-containing protein	777	20	2.35118E-177	87.96	3	P:GO:0006629; C:GO:0016020; F:GO:0016491
CCPA3149.b1	aldehyde dehydrogenase	771	20	4.32141E-170	81.7	3	C:GO:0005737; P:GO:0006081; F:GO:0016620	EC:1.2; EC:1; EC:1.2.1	Acting on the aldehyde or oxo group of donors; Oxidoreductases; Acting on the aldehyde or oxo group of donors
CCPA3381.b1	ferritin-like domain-containing protein	756	20	2.43864E-148	84.96	2	F:GO:0004185; P:GO:0006508	EC:3.4; EC:3.4.16; EC:3	Acting on peptide bonds (peptidases); Acting on peptide bonds (peptidases); Hydrolases
CCPA3381.g1	ferritin-like domain-containing protein	750	20	8.19937E-15	89.82	2	F:GO:0004185; P:GO:0006508	EC:3.4; EC:3.4.16; EC:3	Acting on peptide bonds (peptidases); Acting on peptide bonds (peptidases); Hydrolases
CCPA3446.b1	glycoside hydrolase family 18 protein	773	20	4.59343E-98	76.31	5	P:GO:0000272; F:GO:0004568; C:GO:0005576; P:GO:0006032; F:GO:0008061	EC:3.2; EC:3; EC:3.2.1.14; EC:3.2.1	Glycosylases; Hydrolases; Chitinase; Glycosylases
CCPA3562.b1	Fungalysin metallopeptidase-domain-containing protein	789	20	5.20864E-127	82.07	4	F:GO:0004222; C:GO:0005615; P:GO:0006508; F:GO:0008270	EC:3.4.24; EC:3.4; EC:3	Acting on peptide bonds (peptidases); Acting on peptide bonds (peptidases); Hydrolases
CCPA3999.b1	fatty acid desaturase-domain-containing protein	742	20	0.0	87.0	4	P:GO:0000105; P:GO:0006629; C:GO:0016020; F:GO:0016717	EC:1; EC:1.14; EC:1.14.19	Oxidoreductases; Acting on paired donors, with incorporation or reduction of molecular oxygen. The oxygen incorporated need not be derived from O(2); Acting on paired donors, with incorporation or reduction of molecular oxygen. The oxygen incorporated need not be derived from O(2)
CCPA4010.b1	fatty acid desaturase-domain-containing protein	749	20	0.0	89.22	4	P:GO:0000105; P:GO:0006629; C:GO:0016020; F:GO:0016717	EC:1; EC:1.14; EC:1.14.19	Oxidoreductases; Acting on paired donors, with incorporation or reduction of molecular oxygen. The oxygen incorporated need not be derived from O(2); Acting on paired donors, with incorporation or reduction of molecular oxygen. The oxygen incorporated need not be derived from O(2)
CCPA4091.b1	ATP-utilizing phosphoenolpyruvate carboxykinase	784	20	3.09976E-179	97.21	6	F:GO:0004612; F:GO:0005524; C:GO:0005829; P:GO:0006094; F:GO:0016301; P:GO:0016310	EC:4.1.1; EC:4.1; EC:4.1.1.49; EC:2.7; EC:2; EC:4; EC:4.1.1.32	Carbon-carbon lyases; Carbon-carbon lyases; Phosphoenolpyruvate carboxykinase (ATP); Transferring phosphorus-containing groups; Transferases; Lyases; Phosphoenolpyruvate carboxykinase (GTP)
CCPA4148.g1	polyubiquitin	714	20	1.73371E-134	96.98	9	F:GO:0003729; C:GO:0005634; C:GO:0005737; C:GO:0016020; P:GO:0016567; F:GO:0016874; P:GO:0019941; F:GO:0031625; P:GO:0044248	EC:6	Ligases
CCPA4169.b1	hypothetical protein HETIRDRAFT_481612	776	20	1.87855E-73	83.45	1	C:GO:0110165
CCPA4249.b1	CRISPR-associated protein 1	717	20	5.74691E-98	79.81
CCPA4654.b1	eukaryotic porin/Tom40	712	20	7.74427E-159	89.43	7	C:GO:0005741; F:GO:0008308; F:GO:0015103; F:GO:0015288; P:GO:0015698; C:GO:0046930; P:GO:0098656
CCPA4806.b1	NADPH oxidase	757	20	1.88361E-160	93.72	7	F:GO:0000293; P:GO:0006826; P:GO:0006952; F:GO:0016651; P:GO:0044237; C:GO:0098797; C:GO:1990204	EC:1.16; EC:1	Oxidizing metal ions; Oxidoreductases
CCPA575.b1	delta-12 fatty acid desaturase	798	20	2.96969E-155	80.0	6	P:GO:0006094; P:GO:0006526; P:GO:0006556; P:GO:0006629; C:GO:0016020; F:GO:0016717	EC:1; EC:1.14; EC:1.14.19	Oxidoreductases; Acting on paired donors, with incorporation or reduction of molecular oxygen. The oxygen incorporated need not be derived from O(2); Acting on paired donors, with incorporation or reduction of molecular oxygen. The oxygen incorporated need not be derived from O(2)
CCOZ1090.b1	plasma-membrane proton-e	801	20	4.76237E-130	97.81	7	F:GO:0005524; C:GO:0005886; F:GO:0008553; F:GO:0016887; P:GO:0051453; P:GO:0098771; P:GO:0120029	EC:7.1.3.1; EC:3.6.1; EC:7.1.2.1; EC:3.6; EC:3; EC:7; EC:3.6.1.15	H(+)-exporting diphosphatase; Acting on acid anhydrides; P-type H(+)-exporting transporter; Acting on acid anhydrides; Hydrolases; Translocases; Nucleoside-triphosphate phosphatase
CCOZ2137.b1	acid protease	786	20	3.12828E-153	82.22	2	F:GO:0004190; P:GO:0006508	EC:3.4.23; EC:3.4; EC:3	Acting on peptide bonds (peptidases); Acting on peptide bonds (peptidases); Hydrolases
CCOZ2905.b1	GMC oxidoreductase	826	20	7.86649E-48	92.33	2	F:GO:0016614; F:GO:0050660	EC:1.1; EC:1	Acting on the CH-OH group of donors; Oxidoreductases
CCOZ2919.b1	NADPH oxidase	762	20	5.59448E-141	82.24	7	F:GO:0000293; P:GO:0006826; P:GO:0006952; F:GO:0016175; P:GO:0042554; C:GO:0098797; C:GO:1990204	EC:1.6.3; EC:1.16; EC:1.6; EC:1	Acting on NADH or NADPH; Oxidizing metal ions; Acting on NADH or NADPH; Oxidoreductases
CCOZ3315.b1	malate synthase	773	20	0.0	94.28	5	F:GO:0004474; C:GO:0005782; P:GO:0006097; P:GO:0006099; C:GO:0016020	EC:2.3.3; EC:2.3; EC:2; EC:2.3.3.9	Acyltransferases; Acyltransferases; Transferases; Malate synthase
CCOZ3399.b1	extracellular elastinolytic metallo proteinase	831	20	2.84183E-166	90.88	7	F:GO:0004222; C:GO:0005615; P:GO:0006508; F:GO:0008270; C:GO:0016020; F:GO:0022857; P:GO:0055085	EC:3.4.24; EC:3.4; EC:3	Acting on peptide bonds (peptidases); Acting on peptide bonds (peptidases); Hydrolases
CCOZ3568.b1	---NA---	808
CCOZ3686.g1	alpha tubulin	597	20	2.01468E-56	97.8	13	F:GO:0005200; F:GO:0005525; C:GO:0005634; C:GO:0005737; C:GO:0005819; C:GO:0005874; P:GO:0007018; P:GO:0007097; C:GO:0016020; F:GO:0016787; P:GO:0046785; P:GO:0099111; P:GO:0140014	EC:3	Hydrolases
CCOZ3806.b1	plasma-membrane proton-e	805	20	5.65885E-155	96.83	7	F:GO:0005524; C:GO:0005886; F:GO:0008553; F:GO:0016887; P:GO:0051453; P:GO:0098771; P:GO:0120029	EC:7.1.3.1; EC:3.6.1; EC:7.1.2.1; EC:3.6; EC:3; EC:7; EC:3.6.1.15	H(+)-exporting diphosphatase; Acting on acid anhydrides; P-type H(+)-exporting transporter; Acting on acid anhydrides; Hydrolases; Translocases; Nucleoside-triphosphate phosphatase
CCOZ3953.b1	GMC oxidoreductase	769	20	3.75064E-136	82.6	2	F:GO:0016614; F:GO:0050660	EC:1.1; EC:1	Acting on the CH-OH group of donors; Oxidoreductases
CCOZ4300.b1	heparinase II/III family protein	813	20	2.70848E-89	82.21	3	C:GO:0016020; F:GO:0016747; F:GO:0016829	EC:2.3; EC:2; EC:4; EC:2.3.1	Acyltransferases; Transferases; Lyases; Acyltransferases
CCOZ4499.b1	hypothetical protein HETIRDRAFT_425252	738	20	3.83952E-126	80.64	7	F:GO:0003924; F:GO:0005525; P:GO:0006357; F:GO:0046982; C:GO:0071339; C:GO:0090575; F:GO:1990837	EC:3.6.1; EC:3.6; EC:3; EC:3.6.1.15	Acting on acid anhydrides; Acting on acid anhydrides; Hydrolases; Nucleoside-triphosphate phosphatase
CCOZ4604.b1	hypothetical protein HETIRDRAFT_477638	758	20	1.19205E-97	80.66
CCOZ5180.b1	cellulose and lignin medium expressed protein hep6	762	20	2.12204E-64	82.57
CCOZ698.b1	carbohydrate esterase family 4 protein	819	20	9.90996E-152	75.26	5	P:GO:0000272; F:GO:0004099; C:GO:0005886; P:GO:0006032; P:GO:0071555	EC:3.5.1; EC:3.5.1.41; EC:3.5; EC:3	Acting on carbon-nitrogen bonds, other than peptide bonds; Chitin deacetylase; Acting on carbon-nitrogen bonds, other than peptide bonds; Hydrolases
CCOZ729.b1	hypothetical protein HETIRDRAFT_443395	704	1	1.15667E-52	100.0
CCOZ898.b1	CRISPR-associated protein 1	764	20	2.97162E-119	81.41
CCOZ982.b1	predicted protein	747	20	1.11837E-78	83.56	7	F:GO:0005509; C:GO:0005634; C:GO:0005743; C:GO:0005759; P:GO:0030488; F:GO:0052906; P:GO:0055085	EC:2.1; EC:2; EC:2.1.1.228; EC:2.1.1	Transferring one-carbon groups; Transferases; tRNA (guanine(37)-N(1))-methyltransferase; Transferring one-carbon groups

## Sheet: Top_100_2WPI
SeqName	Description	Length	#Hits	e-Value	sim mean	#GO	GO IDs	Enzyme Codes	Enzyme Names
CCPC1113.b1	ferritin-like domain-containing protein	764	20	1.95742E-98	84.48
CCPC1138.b1	hypothetical protein HETIRDRAFT_323280	793	20	1.0178E-146	81.8
CCPC1267.b1	ABC multidrug transporter C	728	20	9.34198E-129	82.06	4	F:GO:0005524; C:GO:0016020; F:GO:0140359; P:GO:1990961	EC:7	Translocases
CCPC1315.b1	ubiquitin-related domain-containing protein	772	20	1.40804E-160	96.9	8	F:GO:0003729; C:GO:0005634; C:GO:0005737; C:GO:0016020; P:GO:0016567; P:GO:0019941; F:GO:0031625; P:GO:0044248
CCPC1445.g1	ubiquitin-related domain-containing protein	753	20	7.33923E-139	100.0	10	F:GO:0003729; C:GO:0005634; C:GO:0005737; F:GO:0008270; C:GO:0016020; P:GO:0016567; F:GO:0016874; P:GO:0019941; F:GO:0031625; P:GO:0044248	EC:6	Ligases
CCPC1474.b1	aDP-ribosylation factor 2	738	20	4.64759E-109	99.75	5	F:GO:0003924; F:GO:0005525; C:GO:0005794; P:GO:0006886; P:GO:0016192	EC:3.6.1; EC:3.6; EC:3; EC:3.6.1.15	Acting on acid anhydrides; Acting on acid anhydrides; Hydrolases; Nucleoside-triphosphate phosphatase
CCPC1474.g1	ADP-ribosylation factor 1	767	20	8.28341E-131	99.62	8	F:GO:0003729; F:GO:0003924; F:GO:0005525; C:GO:0005794; P:GO:0006886; F:GO:0016004; P:GO:0016192; P:GO:0050790	EC:3.6.1; EC:3.6; EC:3; EC:3.6.1.15	Acting on acid anhydrides; Acting on acid anhydrides; Hydrolases; Nucleoside-triphosphate phosphatase
CCPC2137.b1	hypothetical protein HETIRDRAFT_425252	772	5	6.10648E-20	78.96	3	F:GO:0003924; F:GO:0005525; F:GO:0046983	EC:3.6.1; EC:3.6; EC:3; EC:3.6.1.15	Acting on acid anhydrides; Acting on acid anhydrides; Hydrolases; Nucleoside-triphosphate phosphatase
CCPC2605.g1	hypothetical protein HETIRDRAFT_325943	800	20	9.67746E-91	73.93
CCPC2790.g1	hypothetical protein HETIRDRAFT_478862	730	20	1.98932E-141	59.82	2	F:GO:0003677; C:GO:0005634
CCPC2862.b1	Endosulfine-domain-containing protein	770	20	1.17853E-53	93.51	7	F:GO:0004721; F:GO:0004864; C:GO:0005737; F:GO:0019903; P:GO:0031400; P:GO:0035304; P:GO:0045936
CCPC2904.b1	FAD binding domain-containing protein	808	20	3.53839E-151	63.03	2	F:GO:0016491; F:GO:0071949	EC:1	Oxidoreductases
CCPC2904.g1	FAD binding domain-containing protein	738	20	1.61229E-118	56.99	2	F:GO:0016491; F:GO:0071949	EC:1	Oxidoreductases
CCPC3036.b1	rhomboid-7 peptidase	754	20	1.02567E-165	67.35	1	F:GO:0016491	EC:1	Oxidoreductases
CCPC3366.b1	alpha-amylase type B isozyme	781	20	2.64083E-138	76.54	3	F:GO:0004556; F:GO:0005509; P:GO:0005987	EC:3.2; EC:3; EC:3.2.1.1; EC:3.2.1	Glycosylases; Hydrolases; Alpha-amylase; Glycosylases
CCPC3366.g1	alpha-amylase-like isoform X2	799	20	1.6948E-92	76.09	3	F:GO:0004556; F:GO:0005509; P:GO:0005975	EC:3.2; EC:3; EC:3.2.1.1; EC:3.2.1	Glycosylases; Hydrolases; Alpha-amylase; Glycosylases
CCPC3407.b1	hypothetical protein HETIRDRAFT_442504	778	20	2.51687E-119	72.61	1	C:GO:0016020
CCPC3502.b1	hypothetical protein HETIRDRAFT_430720	773	7	9.60056E-55	71.81	1	C:GO:0016020
CCPC3502.g1	hypothetical protein HETIRDRAFT_430720	720	6	5.74108E-52	74.09	1	C:GO:0016020
CCPC3683.b1	acid protease	694	20	2.33011E-57	74.22	2	F:GO:0004190; P:GO:0006508	EC:3.4.23; EC:3.4; EC:3	Acting on peptide bonds (peptidases); Acting on peptide bonds (peptidases); Hydrolases
CCPC4131.b1	NADPH oxidase	767	20	1.53616E-139	85.86	7	F:GO:0000293; P:GO:0006826; P:GO:0006952; F:GO:0016175; P:GO:0042554; C:GO:0098797; C:GO:1990204	EC:1.6.3; EC:1.16; EC:1.6; EC:1	Acting on NADH or NADPH; Oxidizing metal ions; Acting on NADH or NADPH; Oxidoreductases
CCPC4245.b1	FAS1 domain-containing protein	751	20	3.91087E-151	72.13	2	C:GO:0000329; P:GO:0016236
CCPC4498.b1	DUF1929-domain-containing protein	795	20	3.78364E-37	91.79	1	C:GO:0016020
CCPC4792.b1	RlpA-like double-psi beta-barrel-protein domain-containing protein-containing protein	791	20	7.90369E-28	86.24
CCPC5498.b1	Protein usf	792	20	5.00336E-127	90.73	1	F:GO:0016787	EC:3	Hydrolases
CCPC5498.g1	usf protein	753	20	1.77651E-20	80.13	1	F:GO:0016787	EC:3	Hydrolases
CCPC5636.b1	hypothetical protein DENSPDRAFT_826841	837	20	4.54605E-81	86.97	4	F:GO:0003877; F:GO:0005524; P:GO:0009117; C:GO:0016020	EC:2.7; EC:2; EC:2.7.7.53; EC:2.7.7	Transferring phosphorus-containing groups; Transferases; ATP adenylyltransferase; Transferring phosphorus-containing groups
CCPC6125.b1	hypothetical protein HETIRDRAFT_381222	800	20	1.81059E-98	82.42
CCPC6320.b1	hypothetical protein HETIRDRAFT_437586	796	1	1.85001E-30	100.0
CCPC6320.g1	---NA---	807
CCPC8121.g1	hypothetical protein HETIRDRAFT_229777, partial	789	20	5.68913E-150	87.5
CCPC8367.g1	ubiquitin-carboxy extension protein fusion	511	20	2.67217E-88	99.81	11	F:GO:0003735; C:GO:0005634; C:GO:0005737; C:GO:0005840; P:GO:0006412; C:GO:0016020; P:GO:0016567; P:GO:0019941; F:GO:0031625; P:GO:0044248; C:GO:1990904
CCPC876.b1	hypothetical protein EW146_g8910	757	20	3.5616E-87	71.35	3	C:GO:0005773; C:GO:0005794; C:GO:0005886
10F44-03-16	hypothetical protein HETIRDRAFT_442504	488	20	1.20884E-79	71.33	1	C:GO:0016020
2D9	---NA---	131
2H8	RS27A protein	347	20	2.41917E-50	97.61	13	F:GO:0003729; F:GO:0003735; C:GO:0005634; C:GO:0005737; C:GO:0005840; P:GO:0006412; F:GO:0008270; C:GO:0016020; P:GO:0016567; P:GO:0019941; F:GO:0031625; P:GO:0044248; C:GO:1990904
4B12Sample	fungal hydrophobin	437	20	1.60198E-56	73.86	3	F:GO:0005199; C:GO:0005576; C:GO:0009277
A38B1	hypothetical protein HETIRDRAFT_173533	453	1	1.23081E-42	97.3
C38F2	Ubiquitin-carboxy extension protein fusion	437	20	1.0856E-87	98.26	14	F:GO:0003735; F:GO:0004650; C:GO:0005634; C:GO:0005737; C:GO:0005840; P:GO:0005975; P:GO:0006412; C:GO:0016020; P:GO:0016567; P:GO:0019941; F:GO:0031625; P:GO:0044248; P:GO:0071555; C:GO:1990904	EC:3.2; EC:3; EC:3.2.1; EC:3.2.1.15	Glycosylases; Hydrolases; Glycosylases; Endo-polygalacturonase
Ha2H1205-01-06	histone H3	503	20	2.12291E-76	95.19	5	C:GO:0000786; F:GO:0003677; C:GO:0005634; F:GO:0030527; F:GO:0046982
M1A74-03-25	hypothetical protein HETIRDRAFT_453889	449	20	8.41949E-80	73.73
M1A94-03-26	hypothetical protein HETIRDRAFT_147735	413	1	1.27348E-47	100.0
CCPB1094.b1	hypothetical protein KI387_041902	741	20	7.57291E-48	53.58	8	P:GO:0000272; F:GO:0004553; P:GO:0005975; P:GO:0006032; F:GO:0008061; P:GO:0008152; F:GO:0016787; F:GO:0016798
CCPB1094.g1	hypothetical protein KI387_041902	740	20	1.41175E-52	53.74	8	P:GO:0000272; F:GO:0004553; P:GO:0005975; P:GO:0006032; F:GO:0008061; P:GO:0008152; F:GO:0016787; F:GO:0016798
CCPB1193.b1	AtrD, ABC-transporter	753	20	3.05096E-121	80.51	4	F:GO:0005524; C:GO:0005886; F:GO:0140359; P:GO:1990961	EC:7	Translocases
CCPB1271.b1	hypothetical protein HETIRDRAFT_470918	667	20	4.13574E-46	92.03	1	F:GO:0008270
CCPB1581.b1	hypothetical protein HETIRDRAFT_311932	788	20	6.98669E-58	79.75	2	C:GO:0016020; P:GO:0048193
CCPB1805.b1	mitochondrial carrier	786	20	9.36585E-21	68.91	7	F:GO:0005509; C:GO:0005634; C:GO:0005743; C:GO:0005759; P:GO:0030488; F:GO:0052906; P:GO:0055085	EC:2.1; EC:2; EC:2.1.1.228; EC:2.1.1	Transferring one-carbon groups; Transferases; tRNA (guanine(37)-N(1))-methyltransferase; Transferring one-carbon groups
CCPB2200.b1	---NA---	501
CCPB2283.b1	ABC-2 type transporter-domain-containing protein	773	20	9.79198E-138	84.85	4	F:GO:0005524; C:GO:0016020; P:GO:0055085; F:GO:0140359	EC:7	Translocases
CCPB2403.g1	---NA---	727
CCPB2784.b1	---NA---	375
CCPB3108.b1	ubiquitin-related domain-containing protein	771	20	1.06259E-170	99.75	8	F:GO:0003729; C:GO:0005634; C:GO:0005737; C:GO:0016020; P:GO:0016567; P:GO:0019941; F:GO:0031625; P:GO:0044248
CCPB3718.b1	RNB-domain-containing protein	766	20	4.44461E-41	59.91	5	F:GO:0004518; F:GO:0005488; C:GO:0005737; P:GO:0006402; P:GO:0090305	EC:3.1; EC:3	Acting on ester bonds; Hydrolases
CCPB3764.g1	hypothetical protein HETIRDRAFT_449677	742	20	2.73055E-144	75.79	4	P:GO:0006355; F:GO:0008270; C:GO:0016020; F:GO:0043565
CCPB4434.b1	ubiquitin-related domain-containing protein	449	20	1.65977E-65	100.0	8	C:GO:0005634; C:GO:0005737; F:GO:0008270; C:GO:0016020; P:GO:0016567; P:GO:0019941; F:GO:0031625; P:GO:0044248
CCPB4452.b1	P-loop containing nucleoside triphosphate hydrolase protein	733	20	1.78164E-124	91.53	13	F:GO:0003723; F:GO:0003746; F:GO:0004672; F:GO:0005524; C:GO:0005829; P:GO:0006414; P:GO:0006417; F:GO:0019887; F:GO:0019901; C:GO:0033179; P:GO:0034198; F:GO:0046961; P:GO:1902600	EC:7.1.3.1; EC:7	H(+)-exporting diphosphatase; Translocases
CCPB4662.b1	ABC-2 type transporter-domain-containing protein	738	20	5.62414E-131	83.53	4	F:GO:0005524; C:GO:0016020; P:GO:0055085; F:GO:0140359	EC:7	Translocases
CCPB4925.b1	Transmembrane protein 205	528	20	4.33235E-113	82.83	1	C:GO:0016020
CCPB5363.b1	alcohol oxidase	770	20	5.1769E-157	96.11	4	F:GO:0004568; P:GO:0005975; F:GO:0016614; F:GO:0050660	EC:1.1; EC:3.2; EC:1; EC:3; EC:3.2.1.14; EC:3.2.1	Acting on the CH-OH group of donors; Glycosylases; Oxidoreductases; Hydrolases; Chitinase; Glycosylases
CCPB723.b1	NADH-quinone oxidoreductase	749	20	1.16107E-150	81.83	2	F:GO:0003955; F:GO:0010181	EC:1.6; EC:1; EC:1.6.5; EC:1.6.5.2	Acting on NADH or NADPH; Oxidoreductases; Acting on NADH or NADPH; NAD(P)H dehydrogenase (quinone)
CCPB887.b1	pleiotropic drug resistance ABC transporter	813	20	5.69192E-172	85.65	4	F:GO:0005524; C:GO:0016020; P:GO:0055085; F:GO:0140359	EC:7	Translocases
CCPA1117.g1	hypothetical protein HETIRDRAFT_142431	691	1	9.88883E-25	100.0
CCPA1127.b1	f-box and fnip repeat-containing	797	20	2.38492E-105	67.31	2	C:GO:0016020; C:GO:0016020
CCPA1421.b1	ubiquitin	713	20	1.29036E-162	99.57	8	F:GO:0003729; C:GO:0005634; C:GO:0005737; C:GO:0016020; P:GO:0016567; P:GO:0019941; F:GO:0031625; P:GO:0044248
CCPA1507.b1	ARF/SAR	773	20	8.69764E-129	98.61	6	F:GO:0003924; F:GO:0005525; C:GO:0005794; C:GO:0005886; P:GO:0006886; P:GO:0016192	EC:3.6.1; EC:3.6; EC:3; EC:3.6.1.15	Acting on acid anhydrides; Acting on acid anhydrides; Hydrolases; Nucleoside-triphosphate phosphatase
CCPA1686.b1	polysaccharide lyase family 1 protein	764	20	1.92195E-101	85.86	3	P:GO:0000272; C:GO:0005576; F:GO:0030570	EC:4.2; EC:4.2.2.2; EC:4; EC:4.2.2	Carbon-oxygen lyases; Pectate lyase; Lyases; Carbon-oxygen lyases
CCPA1709.b1	laccase	782	20	3.68297E-155	82.51	4	F:GO:0005507; C:GO:0005576; C:GO:0016020; F:GO:0052716	EC:1.10; EC:1; EC:1.10.3; EC:1.10.3.2	Acting on diphenols and related substances as donors; Oxidoreductases; Acting on diphenols and related substances as donors; Laccase
CCPA1796.g1	ubiquitin/40s ribosomal protein S27a fusion	596	20	3.74709E-92	99.06	12	F:GO:0003735; C:GO:0005634; C:GO:0005737; C:GO:0005840; P:GO:0006412; C:GO:0016020; P:GO:0016567; P:GO:0019941; F:GO:0031625; P:GO:0044248; F:GO:0046872; C:GO:1990904
CCPA2067.b1	hypothetical protein HETIRDRAFT_437588	719	20	1.9953E-99	76.39	1	F:GO:0046983
CCPA2079.b1	glycosyl transferase	689	20	3.53679E-22	84.16	9	P:GO:0006508; F:GO:0008233; F:GO:0008237; F:GO:0008270; F:GO:0016740; F:GO:0016787; F:GO:0016805; F:GO:0046872; P:GO:0071555
CCPA2234.g1	hypothetical protein HETIRDRAFT_409605	446	1	1.5433E-35	100.0
CCPA2506.b1	translation elongation factor 1-alpha	758	20	5.305E-69	98.05	4	F:GO:0003746; F:GO:0003924; F:GO:0005525; P:GO:0006414	EC:3.6.1; EC:3.6; EC:3; EC:3.6.1.15	Acting on acid anhydrides; Acting on acid anhydrides; Hydrolases; Nucleoside-triphosphate phosphatase
CCPA2930.b1	NADPH oxidase	746	20	8.50091E-157	95.18	8	F:GO:0000293; P:GO:0006826; P:GO:0006952; F:GO:0016175; F:GO:0016787; P:GO:0042554; C:GO:0098797; C:GO:1990204	EC:1.6.3; EC:1.16; EC:1.6; EC:1; EC:3	Acting on NADH or NADPH; Oxidizing metal ions; Acting on NADH or NADPH; Oxidoreductases; Hydrolases
CCPA3212.b1	carbohydrate esterase family 4 protein	759	20	2.24716E-119	94.49	2	P:GO:0005975; C:GO:0016020
CCPA3381.b1	ferritin-like domain-containing protein	756	20	2.43864E-148	84.96	2	F:GO:0004185; P:GO:0006508	EC:3.4; EC:3.4.16; EC:3	Acting on peptide bonds (peptidases); Acting on peptide bonds (peptidases); Hydrolases
CCPA3446.b1	glycoside hydrolase family 18 protein	773	20	4.59343E-98	76.31	5	P:GO:0000272; F:GO:0004568; C:GO:0005576; P:GO:0006032; F:GO:0008061	EC:3.2; EC:3; EC:3.2.1.14; EC:3.2.1	Glycosylases; Hydrolases; Chitinase; Glycosylases
CCPA4091.b1	ATP-utilizing phosphoenolpyruvate carboxykinase	784	20	3.09976E-179	97.21	6	F:GO:0004612; F:GO:0005524; C:GO:0005829; P:GO:0006094; F:GO:0016301; P:GO:0016310	EC:4.1.1; EC:4.1; EC:4.1.1.49; EC:2.7; EC:2; EC:4; EC:4.1.1.32	Carbon-carbon lyases; Carbon-carbon lyases; Phosphoenolpyruvate carboxykinase (ATP); Transferring phosphorus-containing groups; Transferases; Lyases; Phosphoenolpyruvate carboxykinase (GTP)
CCPA4148.g1	polyubiquitin	714	20	1.73371E-134	96.98	9	F:GO:0003729; C:GO:0005634; C:GO:0005737; C:GO:0016020; P:GO:0016567; F:GO:0016874; P:GO:0019941; F:GO:0031625; P:GO:0044248	EC:6	Ligases
CCPA4169.b1	hypothetical protein HETIRDRAFT_481612	776	20	1.87855E-73	83.45	1	C:GO:0110165
CCPA4381.g1	predicted protein	709	20	5.77499E-60	91.63
CCPA4654.b1	eukaryotic porin/Tom40	712	20	7.74427E-159	89.43	7	C:GO:0005741; F:GO:0008308; F:GO:0015103; F:GO:0015288; P:GO:0015698; C:GO:0046930; P:GO:0098656
CCPA471.b1	hypothetical protein HETIRDRAFT_439664	802	1	1.15509E-71	100.0
CCOZ2137.b1	acid protease	786	20	3.12828E-153	82.22	2	F:GO:0004190; P:GO:0006508	EC:3.4.23; EC:3.4; EC:3	Acting on peptide bonds (peptidases); Acting on peptide bonds (peptidases); Hydrolases
CCOZ2393.b1	P-loop containing nucleoside triphosphate hydrolase protein	751	20	2.76008E-148	92.72	7	F:GO:0003723; F:GO:0003746; F:GO:0005524; C:GO:0005737; P:GO:0006414; C:GO:0016020; F:GO:0016887
CCOZ2441.b1	predicted protein	774	20	4.92269E-92	56.31	2	P:GO:0000079; F:GO:0019901
CCOZ2822.b1	trehalose synthase	772	20	1.17969E-140	86.93	4	P:GO:0005991; P:GO:0006006; F:GO:0033832; P:GO:0051156	EC:2.4; EC:2; EC:2.4.1	Glycosyltransferases; Transferases; Glycosyltransferases
CCOZ3296.b1	---NA---	744
CCOZ3545.b1	hypothetical protein HETIRDRAFT_425252	784	20	2.93194E-100	79.07	9	F:GO:0000976; F:GO:0003700; F:GO:0003924; F:GO:0005525; C:GO:0016020; P:GO:0045944; F:GO:0046982; C:GO:0071339; C:GO:0090575	EC:3.6.1; EC:3.6; EC:3; EC:3.6.1.15	Acting on acid anhydrides; Acting on acid anhydrides; Hydrolases; Nucleoside-triphosphate phosphatase
CCOZ3568.b1	---NA---	808
CCOZ3806.b1	plasma-membrane proton-e	805	20	5.65885E-155	96.83	7	F:GO:0005524; C:GO:0005886; F:GO:0008553; F:GO:0016887; P:GO:0051453; P:GO:0098771; P:GO:0120029	EC:7.1.3.1; EC:3.6.1; EC:7.1.2.1; EC:3.6; EC:3; EC:7; EC:3.6.1.15	H(+)-exporting diphosphatase; Acting on acid anhydrides; P-type H(+)-exporting transporter; Acting on acid anhydrides; Hydrolases; Translocases; Nucleoside-triphosphate phosphatase
CCOZ3921.g1	heat shock protein 70	796	20	2.37532E-47	92.65	4	F:GO:0005524; P:GO:0006457; F:GO:0051082; F:GO:0140662
CCOZ4115.b1	fungal hydrophobin	343	20	4.96919E-12	87.45	3	F:GO:0005199; C:GO:0005576; C:GO:0009277
CCOZ4300.b1	heparinase II/III family protein	813	20	2.70848E-89	82.21	3	C:GO:0016020; F:GO:0016747; F:GO:0016829	EC:2.3; EC:2; EC:4; EC:2.3.1	Acyltransferases; Transferases; Lyases; Acyltransferases
CCOZ4499.b1	hypothetical protein HETIRDRAFT_425252	738	20	3.83952E-126	80.64	7	F:GO:0003924; F:GO:0005525; P:GO:0006357; F:GO:0046982; C:GO:0071339; C:GO:0090575; F:GO:1990837	EC:3.6.1; EC:3.6; EC:3; EC:3.6.1.15	Acting on acid anhydrides; Acting on acid anhydrides; Hydrolases; Nucleoside-triphosphate phosphatase
CCOZ5180.b1	cellulose and lignin medium expressed protein hep6	762	20	2.12204E-64	82.57
CCOZ570.b1	TB2/DP1, HVA22 family-domain-containing protein	775	20	1.22522E-131	87.05	5	C:GO:0000428; F:GO:0003676; P:GO:0006351; F:GO:0008270; C:GO:0016020
CCOZ698.b1	carbohydrate esterase family 4 protein	819	20	9.90996E-152	75.26	5	P:GO:0000272; F:GO:0004099; C:GO:0005886; P:GO:0006032; P:GO:0071555	EC:3.5.1; EC:3.5.1.41; EC:3.5; EC:3	Acting on carbon-nitrogen bonds, other than peptide bonds; Chitin deacetylase; Acting on carbon-nitrogen bonds, other than peptide bonds; Hydrolases
CCOZ729.b1	hypothetical protein HETIRDRAFT_443395	704	1	1.15667E-52	100.0
CCOZ982.b1	predicted protein	747	20	1.11837E-78	83.56	7	F:GO:0005509; C:GO:0005634; C:GO:0005743; C:GO:0005759; P:GO:0030488; F:GO:0052906; P:GO:0055085	EC:2.1; EC:2; EC:2.1.1.228; EC:2.1.1	Transferring one-carbon groups; Transferases; tRNA (guanine(37)-N(1))-methyltransferase; Transferring one-carbon groups

## Sheet: Top_100_3WPI
SeqName	Description	Length	#Hits	e-Value	sim mean	#GO	GO IDs	Enzyme Codes	Enzyme Names
CCPC1113.b1	ferritin-like domain-containing protein	764	20	1.95742E-98	84.48
CCPC1267.b1	ABC multidrug transporter C	728	20	9.34198E-129	82.06	4	F:GO:0005524; C:GO:0016020; F:GO:0140359; P:GO:1990961	EC:7	Translocases
CCPC1474.b1	aDP-ribosylation factor 2	738	20	4.64759E-109	99.75	5	F:GO:0003924; F:GO:0005525; C:GO:0005794; P:GO:0006886; P:GO:0016192	EC:3.6.1; EC:3.6; EC:3; EC:3.6.1.15	Acting on acid anhydrides; Acting on acid anhydrides; Hydrolases; Nucleoside-triphosphate phosphatase
CCPC1474.g1	ADP-ribosylation factor 1	767	20	8.28341E-131	99.62	8	F:GO:0003729; F:GO:0003924; F:GO:0005525; C:GO:0005794; P:GO:0006886; F:GO:0016004; P:GO:0016192; P:GO:0050790	EC:3.6.1; EC:3.6; EC:3; EC:3.6.1.15	Acting on acid anhydrides; Acting on acid anhydrides; Hydrolases; Nucleoside-triphosphate phosphatase
CCPC2137.b1	hypothetical protein HETIRDRAFT_425252	772	5	6.10648E-20	78.96	3	F:GO:0003924; F:GO:0005525; F:GO:0046983	EC:3.6.1; EC:3.6; EC:3; EC:3.6.1.15	Acting on acid anhydrides; Acting on acid anhydrides; Hydrolases; Nucleoside-triphosphate phosphatase
CCPC2722.b1	40S ribosomal protein S4	774	20	2.27166E-166	94.01	4	F:GO:0003735; P:GO:0006414; F:GO:0019843; C:GO:0022627
CCPC2790.g1	hypothetical protein HETIRDRAFT_478862	730	20	1.98932E-141	59.82	2	F:GO:0003677; C:GO:0005634
CCPC3366.b1	alpha-amylase type B isozyme	781	20	2.64083E-138	76.54	3	F:GO:0004556; F:GO:0005509; P:GO:0005987	EC:3.2; EC:3; EC:3.2.1.1; EC:3.2.1	Glycosylases; Hydrolases; Alpha-amylase; Glycosylases
CCPC3366.g1	alpha-amylase-like isoform X2	799	20	1.6948E-92	76.09	3	F:GO:0004556; F:GO:0005509; P:GO:0005975	EC:3.2; EC:3; EC:3.2.1.1; EC:3.2.1	Glycosylases; Hydrolases; Alpha-amylase; Glycosylases
CCPC3405.b1	hydrophobin-like protein	643	20	2.76843E-84	63.57	3	F:GO:0005199; C:GO:0005576; C:GO:0009277
CCPC3502.b1	hypothetical protein HETIRDRAFT_430720	773	7	9.60056E-55	71.81	1	C:GO:0016020
CCPC3550.b1	---NA---	415
CCPC3683.b1	acid protease	694	20	2.33011E-57	74.22	2	F:GO:0004190; P:GO:0006508	EC:3.4.23; EC:3.4; EC:3	Acting on peptide bonds (peptidases); Acting on peptide bonds (peptidases); Hydrolases
CCPC4131.b1	NADPH oxidase	767	20	1.53616E-139	85.86	7	F:GO:0000293; P:GO:0006826; P:GO:0006952; F:GO:0016175; P:GO:0042554; C:GO:0098797; C:GO:1990204	EC:1.6.3; EC:1.16; EC:1.6; EC:1	Acting on NADH or NADPH; Oxidizing metal ions; Acting on NADH or NADPH; Oxidoreductases
CCPC4498.b1	DUF1929-domain-containing protein	795	20	3.78364E-37	91.79	1	C:GO:0016020
CCPC4792.b1	RlpA-like double-psi beta-barrel-protein domain-containing protein-containing protein	791	20	7.90369E-28	86.24
CCPC5498.b1	Protein usf	792	20	5.00336E-127	90.73	1	F:GO:0016787	EC:3	Hydrolases
CCPC5498.g1	usf protein	753	20	1.77651E-20	80.13	1	F:GO:0016787	EC:3	Hydrolases
CCPC5705.g1	hypothetical protein HETIRDRAFT_315222, partial	710	20	3.04055E-101	84.79
CCPC6320.b1	hypothetical protein HETIRDRAFT_437586	796	1	1.85001E-30	100.0
CCPC6320.g1	---NA---	807
CCPC8121.g1	hypothetical protein HETIRDRAFT_229777, partial	789	20	5.68913E-150	87.5
CCPC8332.b1	hypothetical protein HETIRDRAFT_434516	791	20	1.40866E-32	74.25	1	C:GO:0016020
2B12	---NA---	284
2D9	---NA---	131
2G5	---NA---	317
2H8	RS27A protein	347	20	2.41917E-50	97.61	13	F:GO:0003729; F:GO:0003735; C:GO:0005634; C:GO:0005737; C:GO:0005840; P:GO:0006412; F:GO:0008270; C:GO:0016020; P:GO:0016567; P:GO:0019941; F:GO:0031625; P:GO:0044248; C:GO:1990904
4B12Sample	fungal hydrophobin	437	20	1.60198E-56	73.86	3	F:GO:0005199; C:GO:0005576; C:GO:0009277
A38B1	hypothetical protein HETIRDRAFT_173533	453	1	1.23081E-42	97.3
E510C10	60S ribosomal protein L18	498	20	7.6831E-69	93.92	4	F:GO:0003723; F:GO:0003735; P:GO:0006412; C:GO:0022625
Ha2H1205-01-06	histone H3	503	20	2.12291E-76	95.19	5	C:GO:0000786; F:GO:0003677; C:GO:0005634; F:GO:0030527; F:GO:0046982
M1A74-03-25	hypothetical protein HETIRDRAFT_453889	449	20	8.41949E-80	73.73
M1A94-03-26	hypothetical protein HETIRDRAFT_147735	413	1	1.27348E-47	100.0
SLUnr3_E10_SLU0269_083	hypothetical protein HETIRDRAFT_471314	646	5	4.54916E-16	85.25	2	F:GO:0009055; P:GO:0022900
CCPB1094.b1	hypothetical protein KI387_041902	741	20	7.57291E-48	53.58	8	P:GO:0000272; F:GO:0004553; P:GO:0005975; P:GO:0006032; F:GO:0008061; P:GO:0008152; F:GO:0016787; F:GO:0016798
CCPB1094.g1	hypothetical protein KI387_041902	740	20	1.41175E-52	53.74	8	P:GO:0000272; F:GO:0004553; P:GO:0005975; P:GO:0006032; F:GO:0008061; P:GO:0008152; F:GO:0016787; F:GO:0016798
CCPB1193.b1	AtrD, ABC-transporter	753	20	3.05096E-121	80.51	4	F:GO:0005524; C:GO:0005886; F:GO:0140359; P:GO:1990961	EC:7	Translocases
CCPB1581.b1	hypothetical protein HETIRDRAFT_311932	788	20	6.98669E-58	79.75	2	C:GO:0016020; P:GO:0048193
CCPB1805.b1	mitochondrial carrier	786	20	9.36585E-21	68.91	7	F:GO:0005509; C:GO:0005634; C:GO:0005743; C:GO:0005759; P:GO:0030488; F:GO:0052906; P:GO:0055085	EC:2.1; EC:2; EC:2.1.1.228; EC:2.1.1	Transferring one-carbon groups; Transferases; tRNA (guanine(37)-N(1))-methyltransferase; Transferring one-carbon groups
CCPB1903.g1	ubiquitin-related domain-containing protein	780	20	6.78244E-125	98.92	10	F:GO:0003729; C:GO:0005634; C:GO:0005737; F:GO:0008270; C:GO:0016020; P:GO:0016567; F:GO:0016874; P:GO:0019941; F:GO:0031625; P:GO:0044248	EC:6	Ligases
CCPB2283.b1	ABC-2 type transporter-domain-containing protein	773	20	9.79198E-138	84.85	4	F:GO:0005524; C:GO:0016020; P:GO:0055085; F:GO:0140359	EC:7	Translocases
CCPB2403.g1	---NA---	727
CCPB2622.g1	hypothetical protein HETIRDRAFT_409480	751	1	1.00512E-24	100.0
CCPB2784.b1	---NA---	375
CCPB3718.b1	RNB-domain-containing protein	766	20	4.44461E-41	59.91	5	F:GO:0004518; F:GO:0005488; C:GO:0005737; P:GO:0006402; P:GO:0090305	EC:3.1; EC:3	Acting on ester bonds; Hydrolases
CCPB3764.g1	hypothetical protein HETIRDRAFT_449677	742	20	2.73055E-144	75.79	4	P:GO:0006355; F:GO:0008270; C:GO:0016020; F:GO:0043565
CCPB403.b1	FYVE-domain-containing protein	809	20	9.38531E-85	81.25	1	F:GO:0046872
CCPB4434.b1	ubiquitin-related domain-containing protein	449	20	1.65977E-65	100.0	8	C:GO:0005634; C:GO:0005737; F:GO:0008270; C:GO:0016020; P:GO:0016567; P:GO:0019941; F:GO:0031625; P:GO:0044248
CCPB444.b1	RlpA-like double-psi beta-barrel-protein domain-containing protein-containing protein	777	20	1.69725E-61	78.16
CCPB4925.b1	Transmembrane protein 205	528	20	4.33235E-113	82.83	1	C:GO:0016020
CCPB5298.b1	glycosyltransferase family 2 protein	801	20	6.86107E-39	78.19	4	F:GO:0004100; C:GO:0005886; P:GO:0006031; P:GO:0071555	EC:2.4; EC:2.4.1.16; EC:2; EC:2.4.1	Glycosyltransferases; Chitin synthase; Transferases; Glycosyltransferases
CCPB733.b1	ATP-citrate synthase	771	20	4.26148E-174	93.76	7	F:GO:0003878; F:GO:0005524; C:GO:0005829; P:GO:0006085; P:GO:0006101; P:GO:0006629; F:GO:0046872	EC:2.3.3; EC:2.3; EC:2; EC:2.3.3.8	Acyltransferases; Acyltransferases; Transferases; ATP citrate synthase
CCPB887.b1	pleiotropic drug resistance ABC transporter	813	20	5.69192E-172	85.65	4	F:GO:0005524; C:GO:0016020; P:GO:0055085; F:GO:0140359	EC:7	Translocases
CCPA1011.b1	hypothetical protein HETIRDRAFT_322804	792	20	4.10609E-154	88.4
CCPA1117.g1	hypothetical protein HETIRDRAFT_142431	691	1	9.88883E-25	100.0
CCPA1127.b1	f-box and fnip repeat-containing	797	20	2.38492E-105	67.31	2	C:GO:0016020; C:GO:0016020
CCPA1162.b1	hypothetical protein HETIRDRAFT_441279, partial	765	1	1.05514E-7	100.0
CCPA1340.b1	hypothetical protein HETIRDRAFT_474812	775	7	8.48403E-93	57.64
CCPA1421.b1	ubiquitin	713	20	1.29036E-162	99.57	8	F:GO:0003729; C:GO:0005634; C:GO:0005737; C:GO:0016020; P:GO:0016567; P:GO:0019941; F:GO:0031625; P:GO:0044248
CCPA1507.b1	ARF/SAR	773	20	8.69764E-129	98.61	6	F:GO:0003924; F:GO:0005525; C:GO:0005794; C:GO:0005886; P:GO:0006886; P:GO:0016192	EC:3.6.1; EC:3.6; EC:3; EC:3.6.1.15	Acting on acid anhydrides; Acting on acid anhydrides; Hydrolases; Nucleoside-triphosphate phosphatase
CCPA1709.b1	laccase	782	20	3.68297E-155	82.51	4	F:GO:0005507; C:GO:0005576; C:GO:0016020; F:GO:0052716	EC:1.10; EC:1; EC:1.10.3; EC:1.10.3.2	Acting on diphenols and related substances as donors; Oxidoreductases; Acting on diphenols and related substances as donors; Laccase
CCPA1796.g1	ubiquitin/40s ribosomal protein S27a fusion	596	20	3.74709E-92	99.06	12	F:GO:0003735; C:GO:0005634; C:GO:0005737; C:GO:0005840; P:GO:0006412; C:GO:0016020; P:GO:0016567; P:GO:0019941; F:GO:0031625; P:GO:0044248; F:GO:0046872; C:GO:1990904
CCPA2015.b1	predicted protein	787	20	1.27239E-156	61.01	1	C:GO:0016020
CCPA2067.b1	hypothetical protein HETIRDRAFT_437588	719	20	1.9953E-99	76.39	1	F:GO:0046983
CCPA2079.b1	glycosyl transferase	689	20	3.53679E-22	84.16	9	P:GO:0006508; F:GO:0008233; F:GO:0008237; F:GO:0008270; F:GO:0016740; F:GO:0016787; F:GO:0016805; F:GO:0046872; P:GO:0071555
CCPA2234.g1	hypothetical protein HETIRDRAFT_409605	446	1	1.5433E-35	100.0
CCPA2293.b1	HMG domain-containing protein	685	20	3.61333E-61	65.41	2	F:GO:0003677; C:GO:0005634
CCPA2506.b1	translation elongation factor 1-alpha	758	20	5.305E-69	98.05	4	F:GO:0003746; F:GO:0003924; F:GO:0005525; P:GO:0006414	EC:3.6.1; EC:3.6; EC:3; EC:3.6.1.15	Acting on acid anhydrides; Acting on acid anhydrides; Hydrolases; Nucleoside-triphosphate phosphatase
CCPA2774.g1	hypothetical protein HETIRDRAFT_323196	628	1	3.71893E-4	100.0	1	C:GO:0110165
CCPA2867.g1	Aldo/keto reductase	731	20	4.50667E-117	87.42	1	F:GO:0016491	EC:1	Oxidoreductases
CCPA2930.b1	NADPH oxidase	746	20	8.50091E-157	95.18	8	F:GO:0000293; P:GO:0006826; P:GO:0006952; F:GO:0016175; F:GO:0016787; P:GO:0042554; C:GO:0098797; C:GO:1990204	EC:1.6.3; EC:1.16; EC:1.6; EC:1; EC:3	Acting on NADH or NADPH; Oxidizing metal ions; Acting on NADH or NADPH; Oxidoreductases; Hydrolases
CCPA3125.g1	ubiquitin-related domain-containing protein	586	20	1.19886E-96	96.56	7	C:GO:0005634; C:GO:0005737; C:GO:0016020; P:GO:0016567; P:GO:0019941; F:GO:0031625; P:GO:0044248
CCPA3149.b1	aldehyde dehydrogenase	771	20	4.32141E-170	81.7	3	C:GO:0005737; P:GO:0006081; F:GO:0016620	EC:1.2; EC:1; EC:1.2.1	Acting on the aldehyde or oxo group of donors; Oxidoreductases; Acting on the aldehyde or oxo group of donors
CCPA3381.b1	ferritin-like domain-containing protein	756	20	2.43864E-148	84.96	2	F:GO:0004185; P:GO:0006508	EC:3.4; EC:3.4.16; EC:3	Acting on peptide bonds (peptidases); Acting on peptide bonds (peptidases); Hydrolases
CCPA3381.g1	ferritin-like domain-containing protein	750	20	8.19937E-15	89.82	2	F:GO:0004185; P:GO:0006508	EC:3.4; EC:3.4.16; EC:3	Acting on peptide bonds (peptidases); Acting on peptide bonds (peptidases); Hydrolases
CCPA3401.b1	hypothetical protein DENSPDRAFT_826841	670	20	7.31596E-84	86.57	4	F:GO:0003877; F:GO:0005524; P:GO:0009117; C:GO:0016020	EC:2.7; EC:2; EC:2.7.7.53; EC:2.7.7	Transferring phosphorus-containing groups; Transferases; ATP adenylyltransferase; Transferring phosphorus-containing groups
CCPA3562.b1	Fungalysin metallopeptidase-domain-containing protein	789	20	5.20864E-127	82.07	4	F:GO:0004222; C:GO:0005615; P:GO:0006508; F:GO:0008270	EC:3.4.24; EC:3.4; EC:3	Acting on peptide bonds (peptidases); Acting on peptide bonds (peptidases); Hydrolases
CCPA4091.b1	ATP-utilizing phosphoenolpyruvate carboxykinase	784	20	3.09976E-179	97.21	6	F:GO:0004612; F:GO:0005524; C:GO:0005829; P:GO:0006094; F:GO:0016301; P:GO:0016310	EC:4.1.1; EC:4.1; EC:4.1.1.49; EC:2.7; EC:2; EC:4; EC:4.1.1.32	Carbon-carbon lyases; Carbon-carbon lyases; Phosphoenolpyruvate carboxykinase (ATP); Transferring phosphorus-containing groups; Transferases; Lyases; Phosphoenolpyruvate carboxykinase (GTP)
CCPA4148.g1	polyubiquitin	714	20	1.73371E-134	96.98	9	F:GO:0003729; C:GO:0005634; C:GO:0005737; C:GO:0016020; P:GO:0016567; F:GO:0016874; P:GO:0019941; F:GO:0031625; P:GO:0044248	EC:6	Ligases
CCPA4381.g1	predicted protein	709	20	5.77499E-60	91.63
CCPA4654.b1	eukaryotic porin/Tom40	712	20	7.74427E-159	89.43	7	C:GO:0005741; F:GO:0008308; F:GO:0015103; F:GO:0015288; P:GO:0015698; C:GO:0046930; P:GO:0098656
CCPA471.b1	hypothetical protein HETIRDRAFT_439664	802	1	1.15509E-71	100.0
CCPA4806.b1	NADPH oxidase	757	20	1.88361E-160	93.72	7	F:GO:0000293; P:GO:0006826; P:GO:0006952; F:GO:0016651; P:GO:0044237; C:GO:0098797; C:GO:1990204	EC:1.16; EC:1	Oxidizing metal ions; Oxidoreductases
CCPA586.b1	Metalloprotease	826	20	5.70454E-175	83.59	3	P:GO:0006508; F:GO:0008237; C:GO:0016020	EC:3.4; EC:3	Acting on peptide bonds (peptidases); Hydrolases
CCOZ1090.b1	plasma-membrane proton-e	801	20	4.76237E-130	97.81	7	F:GO:0005524; C:GO:0005886; F:GO:0008553; F:GO:0016887; P:GO:0051453; P:GO:0098771; P:GO:0120029	EC:7.1.3.1; EC:3.6.1; EC:7.1.2.1; EC:3.6; EC:3; EC:7; EC:3.6.1.15	H(+)-exporting diphosphatase; Acting on acid anhydrides; P-type H(+)-exporting transporter; Acting on acid anhydrides; Hydrolases; Translocases; Nucleoside-triphosphate phosphatase
CCOZ2137.b1	acid protease	786	20	3.12828E-153	82.22	2	F:GO:0004190; P:GO:0006508	EC:3.4.23; EC:3.4; EC:3	Acting on peptide bonds (peptidases); Acting on peptide bonds (peptidases); Hydrolases
CCOZ2441.b1	predicted protein	774	20	4.92269E-92	56.31	2	P:GO:0000079; F:GO:0019901
CCOZ2502.b1	glucoamylase	768	20	5.0958E-168	89.75	5	P:GO:0000272; C:GO:0000324; F:GO:0004339; C:GO:0016020; F:GO:2001070	EC:3.2; EC:3; EC:3.2.1.3; EC:3.2.1	Glycosylases; Hydrolases; Glucan 1,4-alpha-glucosidase; Glycosylases
CCOZ2822.b1	trehalose synthase	772	20	1.17969E-140	86.93	4	P:GO:0005991; P:GO:0006006; F:GO:0033832; P:GO:0051156	EC:2.4; EC:2; EC:2.4.1	Glycosyltransferases; Transferases; Glycosyltransferases
CCOZ2919.b1	NADPH oxidase	762	20	5.59448E-141	82.24	7	F:GO:0000293; P:GO:0006826; P:GO:0006952; F:GO:0016175; P:GO:0042554; C:GO:0098797; C:GO:1990204	EC:1.6.3; EC:1.16; EC:1.6; EC:1	Acting on NADH or NADPH; Oxidizing metal ions; Acting on NADH or NADPH; Oxidoreductases
CCOZ3568.b1	---NA---	808
CCOZ3686.g1	alpha tubulin	597	20	2.01468E-56	97.8	13	F:GO:0005200; F:GO:0005525; C:GO:0005634; C:GO:0005737; C:GO:0005819; C:GO:0005874; P:GO:0007018; P:GO:0007097; C:GO:0016020; F:GO:0016787; P:GO:0046785; P:GO:0099111; P:GO:0140014	EC:3	Hydrolases
CCOZ3806.b1	plasma-membrane proton-e	805	20	5.65885E-155	96.83	7	F:GO:0005524; C:GO:0005886; F:GO:0008553; F:GO:0016887; P:GO:0051453; P:GO:0098771; P:GO:0120029	EC:7.1.3.1; EC:3.6.1; EC:7.1.2.1; EC:3.6; EC:3; EC:7; EC:3.6.1.15	H(+)-exporting diphosphatase; Acting on acid anhydrides; P-type H(+)-exporting transporter; Acting on acid anhydrides; Hydrolases; Translocases; Nucleoside-triphosphate phosphatase
CCOZ4034.b1	---NA---	747
CCOZ4034.g1	---NA---	715
CCOZ4300.b1	heparinase II/III family protein	813	20	2.70848E-89	82.21	3	C:GO:0016020; F:GO:0016747; F:GO:0016829	EC:2.3; EC:2; EC:4; EC:2.3.1	Acyltransferases; Transferases; Lyases; Acyltransferases
CCOZ4499.b1	hypothetical protein HETIRDRAFT_425252	738	20	3.83952E-126	80.64	7	F:GO:0003924; F:GO:0005525; P:GO:0006357; F:GO:0046982; C:GO:0071339; C:GO:0090575; F:GO:1990837	EC:3.6.1; EC:3.6; EC:3; EC:3.6.1.15	Acting on acid anhydrides; Acting on acid anhydrides; Hydrolases; Nucleoside-triphosphate phosphatase
CCOZ5180.b1	cellulose and lignin medium expressed protein hep6	762	20	2.12204E-64	82.57
CCOZ698.b1	carbohydrate esterase family 4 protein	819	20	9.90996E-152	75.26	5	P:GO:0000272; F:GO:0004099; C:GO:0005886; P:GO:0006032; P:GO:0071555	EC:3.5.1; EC:3.5.1.41; EC:3.5; EC:3	Acting on carbon-nitrogen bonds, other than peptide bonds; Chitin deacetylase; Acting on carbon-nitrogen bonds, other than peptide bonds; Hydrolases
CCOZ982.b1	predicted protein	747	20	1.11837E-78	83.56	7	F:GO:0005509; C:GO:0005634; C:GO:0005743; C:GO:0005759; P:GO:0030488; F:GO:0052906; P:GO:0055085	EC:2.1; EC:2; EC:2.1.1.228; EC:2.1.1	Transferring one-carbon groups; Transferases; tRNA (guanine(37)-N(1))-methyltransferase; Transferring one-carbon groups

## Sheet: Top_100_4WPI
SeqName	Description	Length	#Hits	e-Value	sim mean	#GO	GO IDs	Enzyme Codes	Enzyme Names
CCPC1113.b1	ferritin-like domain-containing protein	764	20	1.95742E-98	84.48
CCPC1267.b1	ABC multidrug transporter C	728	20	9.34198E-129	82.06	4	F:GO:0005524; C:GO:0016020; F:GO:0140359; P:GO:1990961	EC:7	Translocases
CCPC1474.b1	aDP-ribosylation factor 2	738	20	4.64759E-109	99.75	5	F:GO:0003924; F:GO:0005525; C:GO:0005794; P:GO:0006886; P:GO:0016192	EC:3.6.1; EC:3.6; EC:3; EC:3.6.1.15	Acting on acid anhydrides; Acting on acid anhydrides; Hydrolases; Nucleoside-triphosphate phosphatase
CCPC1474.g1	ADP-ribosylation factor 1	767	20	8.28341E-131	99.62	8	F:GO:0003729; F:GO:0003924; F:GO:0005525; C:GO:0005794; P:GO:0006886; F:GO:0016004; P:GO:0016192; P:GO:0050790	EC:3.6.1; EC:3.6; EC:3; EC:3.6.1.15	Acting on acid anhydrides; Acting on acid anhydrides; Hydrolases; Nucleoside-triphosphate phosphatase
CCPC2137.b1	hypothetical protein HETIRDRAFT_425252	772	5	6.10648E-20	78.96	3	F:GO:0003924; F:GO:0005525; F:GO:0046983	EC:3.6.1; EC:3.6; EC:3; EC:3.6.1.15	Acting on acid anhydrides; Acting on acid anhydrides; Hydrolases; Nucleoside-triphosphate phosphatase
CCPC2605.g1	hypothetical protein HETIRDRAFT_325943	800	20	9.67746E-91	73.93
CCPC2790.g1	hypothetical protein HETIRDRAFT_478862	730	20	1.98932E-141	59.82	2	F:GO:0003677; C:GO:0005634
CCPC2904.g1	FAD binding domain-containing protein	738	20	1.61229E-118	56.99	2	F:GO:0016491; F:GO:0071949	EC:1	Oxidoreductases
CCPC3036.b1	rhomboid-7 peptidase	754	20	1.02567E-165	67.35	1	F:GO:0016491	EC:1	Oxidoreductases
CCPC3219.b1	hypothetical protein HETIRDRAFT_438508	780	20	3.81074E-53	89.58	5	C:GO:0005741; F:GO:0008320; F:GO:0015288; P:GO:0030150; C:GO:0046930
CCPC3366.b1	alpha-amylase type B isozyme	781	20	2.64083E-138	76.54	3	F:GO:0004556; F:GO:0005509; P:GO:0005987	EC:3.2; EC:3; EC:3.2.1.1; EC:3.2.1	Glycosylases; Hydrolases; Alpha-amylase; Glycosylases
CCPC3366.g1	alpha-amylase-like isoform X2	799	20	1.6948E-92	76.09	3	F:GO:0004556; F:GO:0005509; P:GO:0005975	EC:3.2; EC:3; EC:3.2.1.1; EC:3.2.1	Glycosylases; Hydrolases; Alpha-amylase; Glycosylases
CCPC3405.b1	hydrophobin-like protein	643	20	2.76843E-84	63.57	3	F:GO:0005199; C:GO:0005576; C:GO:0009277
CCPC3444.b1	C-4 methyl sterol oxidase	803	20	4.13365E-169	90.98	5	F:GO:0005506; P:GO:0006696; C:GO:0016020; F:GO:0016709; P:GO:0044249	EC:1	Oxidoreductases
CCPC3502.b1	hypothetical protein HETIRDRAFT_430720	773	7	9.60056E-55	71.81	1	C:GO:0016020
CCPC3550.b1	---NA---	415
CCPC3683.b1	acid protease	694	20	2.33011E-57	74.22	2	F:GO:0004190; P:GO:0006508	EC:3.4.23; EC:3.4; EC:3	Acting on peptide bonds (peptidases); Acting on peptide bonds (peptidases); Hydrolases
CCPC3831.g1	Clavaminate synthase-like protein	739	20	1.57248E-102	86.12
CCPC3850.b1	ubiquitin family protein	800	20	6.03782E-166	96.95	8	F:GO:0003729; C:GO:0005634; C:GO:0005737; C:GO:0016020; P:GO:0016567; P:GO:0019941; F:GO:0031625; P:GO:0044248
CCPC4498.b1	DUF1929-domain-containing protein	795	20	3.78364E-37	91.79	1	C:GO:0016020
CCPC5498.b1	Protein usf	792	20	5.00336E-127	90.73	1	F:GO:0016787	EC:3	Hydrolases
CCPC5705.g1	hypothetical protein HETIRDRAFT_315222, partial	710	20	3.04055E-101	84.79
CCPC6320.b1	hypothetical protein HETIRDRAFT_437586	796	1	1.85001E-30	100.0
CCPC6320.g1	---NA---	807
CCPC7216.b1	B mating type pheromone	743	1	1.80126E-12	100.0	3	F:GO:0000772; P:GO:0007165; C:GO:0016020
CCPC8121.g1	hypothetical protein HETIRDRAFT_229777, partial	789	20	5.68913E-150	87.5
CCPC8332.b1	hypothetical protein HETIRDRAFT_434516	791	20	1.40866E-32	74.25	1	C:GO:0016020
CCPC8367.g1	ubiquitin-carboxy extension protein fusion	511	20	2.67217E-88	99.81	11	F:GO:0003735; C:GO:0005634; C:GO:0005737; C:GO:0005840; P:GO:0006412; C:GO:0016020; P:GO:0016567; P:GO:0019941; F:GO:0031625; P:GO:0044248; C:GO:1990904
18A804-09-20	SDHC, cytochrome b subunit of succinate dehydrogenase	438	20	2.17462E-91	83.91	10	F:GO:0000104; C:GO:0005746; P:GO:0006099; P:GO:0006121; F:GO:0009055; P:GO:0015985; P:GO:0015986; C:GO:0045281; F:GO:0046872; C:GO:0098800	EC:1.3; EC:1	Acting on the CH-CH group of donors; Oxidoreductases
2D9	---NA---	131
2G5	---NA---	317
2H8	RS27A protein	347	20	2.41917E-50	97.61	13	F:GO:0003729; F:GO:0003735; C:GO:0005634; C:GO:0005737; C:GO:0005840; P:GO:0006412; F:GO:0008270; C:GO:0016020; P:GO:0016567; P:GO:0019941; F:GO:0031625; P:GO:0044248; C:GO:1990904
A38B1	hypothetical protein HETIRDRAFT_173533	453	1	1.23081E-42	97.3
C38F2	Ubiquitin-carboxy extension protein fusion	437	20	1.0856E-87	98.26	14	F:GO:0003735; F:GO:0004650; C:GO:0005634; C:GO:0005737; C:GO:0005840; P:GO:0005975; P:GO:0006412; C:GO:0016020; P:GO:0016567; P:GO:0019941; F:GO:0031625; P:GO:0044248; P:GO:0071555; C:GO:1990904	EC:3.2; EC:3; EC:3.2.1; EC:3.2.1.15	Glycosylases; Hydrolases; Glycosylases; Endo-polygalacturonase
Ha2H1205-01-06	histone H3	503	20	2.12291E-76	95.19	5	C:GO:0000786; F:GO:0003677; C:GO:0005634; F:GO:0030527; F:GO:0046982
M1A74-03-25	hypothetical protein HETIRDRAFT_453889	449	20	8.41949E-80	73.73
M1A94-03-26	hypothetical protein HETIRDRAFT_147735	413	1	1.27348E-47	100.0
SLUnr3_E10_SLU0269_083	hypothetical protein HETIRDRAFT_471314	646	5	4.54916E-16	85.25	2	F:GO:0009055; P:GO:0022900
CCPB1094.b1	hypothetical protein KI387_041902	741	20	7.57291E-48	53.58	8	P:GO:0000272; F:GO:0004553; P:GO:0005975; P:GO:0006032; F:GO:0008061; P:GO:0008152; F:GO:0016787; F:GO:0016798
CCPB1094.g1	hypothetical protein KI387_041902	740	20	1.41175E-52	53.74	8	P:GO:0000272; F:GO:0004553; P:GO:0005975; P:GO:0006032; F:GO:0008061; P:GO:0008152; F:GO:0016787; F:GO:0016798
CCPB1193.b1	AtrD, ABC-transporter	753	20	3.05096E-121	80.51	4	F:GO:0005524; C:GO:0005886; F:GO:0140359; P:GO:1990961	EC:7	Translocases
CCPB1213.b1	snare associated Golgi protein-domain-containing protein	779	20	2.63623E-151	77.46	1	C:GO:0016020
CCPB1306.b1	hypothetical protein HETIRDRAFT_460226	737	20	2.29482E-125	53.76	2	F:GO:0003677; C:GO:0005634
CCPB1333.g1	pheromone-like peptide	745	2	2.52789E-33	100.0
CCPB1581.b1	hypothetical protein HETIRDRAFT_311932	788	20	6.98669E-58	79.75	2	C:GO:0016020; P:GO:0048193
CCPB1805.b1	mitochondrial carrier	786	20	9.36585E-21	68.91	7	F:GO:0005509; C:GO:0005634; C:GO:0005743; C:GO:0005759; P:GO:0030488; F:GO:0052906; P:GO:0055085	EC:2.1; EC:2; EC:2.1.1.228; EC:2.1.1	Transferring one-carbon groups; Transferases; tRNA (guanine(37)-N(1))-methyltransferase; Transferring one-carbon groups
CCPB1903.g1	ubiquitin-related domain-containing protein	780	20	6.78244E-125	98.92	10	F:GO:0003729; C:GO:0005634; C:GO:0005737; F:GO:0008270; C:GO:0016020; P:GO:0016567; F:GO:0016874; P:GO:0019941; F:GO:0031625; P:GO:0044248	EC:6	Ligases
CCPB2283.b1	ABC-2 type transporter-domain-containing protein	773	20	9.79198E-138	84.85	4	F:GO:0005524; C:GO:0016020; P:GO:0055085; F:GO:0140359	EC:7	Translocases
CCPB2403.g1	---NA---	727
CCPB2622.g1	hypothetical protein HETIRDRAFT_409480	751	1	1.00512E-24	100.0
CCPB2784.b1	---NA---	375
CCPB3718.b1	RNB-domain-containing protein	766	20	4.44461E-41	59.91	5	F:GO:0004518; F:GO:0005488; C:GO:0005737; P:GO:0006402; P:GO:0090305	EC:3.1; EC:3	Acting on ester bonds; Hydrolases
CCPB3764.g1	hypothetical protein HETIRDRAFT_449677	742	20	2.73055E-144	75.79	4	P:GO:0006355; F:GO:0008270; C:GO:0016020; F:GO:0043565
CCPB4434.b1	ubiquitin-related domain-containing protein	449	20	1.65977E-65	100.0	8	C:GO:0005634; C:GO:0005737; F:GO:0008270; C:GO:0016020; P:GO:0016567; P:GO:0019941; F:GO:0031625; P:GO:0044248
CCPB444.b1	RlpA-like double-psi beta-barrel-protein domain-containing protein-containing protein	777	20	1.69725E-61	78.16
CCPB4717.b1	hypothetical protein HETIRDRAFT_325943	768	12	6.7817E-82	80.38
CCPB4925.b1	Transmembrane protein 205	528	20	4.33235E-113	82.83	1	C:GO:0016020
CCPB5298.b1	glycosyltransferase family 2 protein	801	20	6.86107E-39	78.19	4	F:GO:0004100; C:GO:0005886; P:GO:0006031; P:GO:0071555	EC:2.4; EC:2.4.1.16; EC:2; EC:2.4.1	Glycosyltransferases; Chitin synthase; Transferases; Glycosyltransferases
CCPB5363.b1	alcohol oxidase	770	20	5.1769E-157	96.11	4	F:GO:0004568; P:GO:0005975; F:GO:0016614; F:GO:0050660	EC:1.1; EC:3.2; EC:1; EC:3; EC:3.2.1.14; EC:3.2.1	Acting on the CH-OH group of donors; Glycosylases; Oxidoreductases; Hydrolases; Chitinase; Glycosylases
CCPB723.b1	NADH-quinone oxidoreductase	749	20	1.16107E-150	81.83	2	F:GO:0003955; F:GO:0010181	EC:1.6; EC:1; EC:1.6.5; EC:1.6.5.2	Acting on NADH or NADPH; Oxidoreductases; Acting on NADH or NADPH; NAD(P)H dehydrogenase (quinone)
CCPB887.b1	pleiotropic drug resistance ABC transporter	813	20	5.69192E-172	85.65	4	F:GO:0005524; C:GO:0016020; P:GO:0055085; F:GO:0140359	EC:7	Translocases
CCPA1011.b1	hypothetical protein HETIRDRAFT_322804	792	20	4.10609E-154	88.4
CCPA1117.g1	hypothetical protein HETIRDRAFT_142431	691	1	9.88883E-25	100.0
CCPA1127.b1	f-box and fnip repeat-containing	797	20	2.38492E-105	67.31	2	C:GO:0016020; C:GO:0016020
CCPA1162.b1	hypothetical protein HETIRDRAFT_441279, partial	765	1	1.05514E-7	100.0
CCPA1421.b1	ubiquitin	713	20	1.29036E-162	99.57	8	F:GO:0003729; C:GO:0005634; C:GO:0005737; C:GO:0016020; P:GO:0016567; P:GO:0019941; F:GO:0031625; P:GO:0044248
CCPA1507.b1	ARF/SAR	773	20	8.69764E-129	98.61	6	F:GO:0003924; F:GO:0005525; C:GO:0005794; C:GO:0005886; P:GO:0006886; P:GO:0016192	EC:3.6.1; EC:3.6; EC:3; EC:3.6.1.15	Acting on acid anhydrides; Acting on acid anhydrides; Hydrolases; Nucleoside-triphosphate phosphatase
CCPA1709.b1	laccase	782	20	3.68297E-155	82.51	4	F:GO:0005507; C:GO:0005576; C:GO:0016020; F:GO:0052716	EC:1.10; EC:1; EC:1.10.3; EC:1.10.3.2	Acting on diphenols and related substances as donors; Oxidoreductases; Acting on diphenols and related substances as donors; Laccase
CCPA1796.g1	ubiquitin/40s ribosomal protein S27a fusion	596	20	3.74709E-92	99.06	12	F:GO:0003735; C:GO:0005634; C:GO:0005737; C:GO:0005840; P:GO:0006412; C:GO:0016020; P:GO:0016567; P:GO:0019941; F:GO:0031625; P:GO:0044248; F:GO:0046872; C:GO:1990904
CCPA2067.b1	hypothetical protein HETIRDRAFT_437588	719	20	1.9953E-99	76.39	1	F:GO:0046983
CCPA2079.b1	glycosyl transferase	689	20	3.53679E-22	84.16	9	P:GO:0006508; F:GO:0008233; F:GO:0008237; F:GO:0008270; F:GO:0016740; F:GO:0016787; F:GO:0016805; F:GO:0046872; P:GO:0071555
CCPA2234.g1	hypothetical protein HETIRDRAFT_409605	446	1	1.5433E-35	100.0
CCPA2293.b1	HMG domain-containing protein	685	20	3.61333E-61	65.41	2	F:GO:0003677; C:GO:0005634
CCPA2293.g1	hypothetical protein HETIRDRAFT_460226	734	9	1.178E-75	59.77	2	F:GO:0003677; C:GO:0005634
CCPA2506.b1	translation elongation factor 1-alpha	758	20	5.305E-69	98.05	4	F:GO:0003746; F:GO:0003924; F:GO:0005525; P:GO:0006414	EC:3.6.1; EC:3.6; EC:3; EC:3.6.1.15	Acting on acid anhydrides; Acting on acid anhydrides; Hydrolases; Nucleoside-triphosphate phosphatase
CCPA3149.b1	aldehyde dehydrogenase	771	20	4.32141E-170	81.7	3	C:GO:0005737; P:GO:0006081; F:GO:0016620	EC:1.2; EC:1; EC:1.2.1	Acting on the aldehyde or oxo group of donors; Oxidoreductases; Acting on the aldehyde or oxo group of donors
CCPA3212.b1	carbohydrate esterase family 4 protein	759	20	2.24716E-119	94.49	2	P:GO:0005975; C:GO:0016020
CCPA3381.b1	ferritin-like domain-containing protein	756	20	2.43864E-148	84.96	2	F:GO:0004185; P:GO:0006508	EC:3.4; EC:3.4.16; EC:3	Acting on peptide bonds (peptidases); Acting on peptide bonds (peptidases); Hydrolases
CCPA3381.g1	ferritin-like domain-containing protein	750	20	8.19937E-15	89.82	2	F:GO:0004185; P:GO:0006508	EC:3.4; EC:3.4.16; EC:3	Acting on peptide bonds (peptidases); Acting on peptide bonds (peptidases); Hydrolases
CCPA3544.g1	glycoside hydrolase family 12 protein	772	20	1.58736E-137	80.76	2	P:GO:0000272; F:GO:0008810	EC:3.2; EC:3; EC:3.2.1; EC:3.2.1.4	Glycosylases; Hydrolases; Glycosylases; Cellulase
CCPA4148.g1	polyubiquitin	714	20	1.73371E-134	96.98	9	F:GO:0003729; C:GO:0005634; C:GO:0005737; C:GO:0016020; P:GO:0016567; F:GO:0016874; P:GO:0019941; F:GO:0031625; P:GO:0044248	EC:6	Ligases
CCPA4249.b1	CRISPR-associated protein 1	717	20	5.74691E-98	79.81
CCPA4654.b1	eukaryotic porin/Tom40	712	20	7.74427E-159	89.43	7	C:GO:0005741; F:GO:0008308; F:GO:0015103; F:GO:0015288; P:GO:0015698; C:GO:0046930; P:GO:0098656
CCPA471.b1	hypothetical protein HETIRDRAFT_439664	802	1	1.15509E-71	100.0
CCPA4806.b1	NADPH oxidase	757	20	1.88361E-160	93.72	7	F:GO:0000293; P:GO:0006826; P:GO:0006952; F:GO:0016651; P:GO:0044237; C:GO:0098797; C:GO:1990204	EC:1.16; EC:1	Oxidizing metal ions; Oxidoreductases
CCOZ1090.b1	plasma-membrane proton-e	801	20	4.76237E-130	97.81	7	F:GO:0005524; C:GO:0005886; F:GO:0008553; F:GO:0016887; P:GO:0051453; P:GO:0098771; P:GO:0120029	EC:7.1.3.1; EC:3.6.1; EC:7.1.2.1; EC:3.6; EC:3; EC:7; EC:3.6.1.15	H(+)-exporting diphosphatase; Acting on acid anhydrides; P-type H(+)-exporting transporter; Acting on acid anhydrides; Hydrolases; Translocases; Nucleoside-triphosphate phosphatase
CCOZ1898.g1	hypothetical protein HETIRDRAFT_384154, partial	790	20	8.83996E-70	91.33
CCOZ2137.b1	acid protease	786	20	3.12828E-153	82.22	2	F:GO:0004190; P:GO:0006508	EC:3.4.23; EC:3.4; EC:3	Acting on peptide bonds (peptidases); Acting on peptide bonds (peptidases); Hydrolases
CCOZ2357.b1	ubiquitin	736	20	1.51153E-161	95.51	7	C:GO:0005634; C:GO:0005737; C:GO:0016020; P:GO:0016567; P:GO:0019941; F:GO:0031625; P:GO:0044248
CCOZ2502.b1	glucoamylase	768	20	5.0958E-168	89.75	5	P:GO:0000272; C:GO:0000324; F:GO:0004339; C:GO:0016020; F:GO:2001070	EC:3.2; EC:3; EC:3.2.1.3; EC:3.2.1	Glycosylases; Hydrolases; Glucan 1,4-alpha-glucosidase; Glycosylases
CCOZ2919.b1	NADPH oxidase	762	20	5.59448E-141	82.24	7	F:GO:0000293; P:GO:0006826; P:GO:0006952; F:GO:0016175; P:GO:0042554; C:GO:0098797; C:GO:1990204	EC:1.6.3; EC:1.16; EC:1.6; EC:1	Acting on NADH or NADPH; Oxidizing metal ions; Acting on NADH or NADPH; Oxidoreductases
CCOZ3686.g1	alpha tubulin	597	20	2.01468E-56	97.8	13	F:GO:0005200; F:GO:0005525; C:GO:0005634; C:GO:0005737; C:GO:0005819; C:GO:0005874; P:GO:0007018; P:GO:0007097; C:GO:0016020; F:GO:0016787; P:GO:0046785; P:GO:0099111; P:GO:0140014	EC:3	Hydrolases
CCOZ3806.b1	plasma-membrane proton-e	805	20	5.65885E-155	96.83	7	F:GO:0005524; C:GO:0005886; F:GO:0008553; F:GO:0016887; P:GO:0051453; P:GO:0098771; P:GO:0120029	EC:7.1.3.1; EC:3.6.1; EC:7.1.2.1; EC:3.6; EC:3; EC:7; EC:3.6.1.15	H(+)-exporting diphosphatase; Acting on acid anhydrides; P-type H(+)-exporting transporter; Acting on acid anhydrides; Hydrolases; Translocases; Nucleoside-triphosphate phosphatase
CCOZ3921.g1	heat shock protein 70	796	20	2.37532E-47	92.65	4	F:GO:0005524; P:GO:0006457; F:GO:0051082; F:GO:0140662
CCOZ4034.g1	---NA---	715
CCOZ4300.b1	heparinase II/III family protein	813	20	2.70848E-89	82.21	3	C:GO:0016020; F:GO:0016747; F:GO:0016829	EC:2.3; EC:2; EC:4; EC:2.3.1	Acyltransferases; Transferases; Lyases; Acyltransferases
CCOZ4499.b1	hypothetical protein HETIRDRAFT_425252	738	20	3.83952E-126	80.64	7	F:GO:0003924; F:GO:0005525; P:GO:0006357; F:GO:0046982; C:GO:0071339; C:GO:0090575; F:GO:1990837	EC:3.6.1; EC:3.6; EC:3; EC:3.6.1.15	Acting on acid anhydrides; Acting on acid anhydrides; Hydrolases; Nucleoside-triphosphate phosphatase
CCOZ5180.b1	cellulose and lignin medium expressed protein hep6	762	20	2.12204E-64	82.57
CCOZ698.b1	carbohydrate esterase family 4 protein	819	20	9.90996E-152	75.26	5	P:GO:0000272; F:GO:0004099; C:GO:0005886; P:GO:0006032; P:GO:0071555	EC:3.5.1; EC:3.5.1.41; EC:3.5; EC:3	Acting on carbon-nitrogen bonds, other than peptide bonds; Chitin deacetylase; Acting on carbon-nitrogen bonds, other than peptide bonds; Hydrolases
CCOZ982.b1	predicted protein	747	20	1.11837E-78	83.56	7	F:GO:0005509; C:GO:0005634; C:GO:0005743; C:GO:0005759; P:GO:0030488; F:GO:0052906; P:GO:0055085	EC:2.1; EC:2; EC:2.1.1.228; EC:2.1.1	Transferring one-carbon groups; Transferases; tRNA (guanine(37)-N(1))-methyltransferase; Transferring one-carbon groups
