# Supplementary material for: Early-Stage Infection-Specific Heterobasidion annosum (Fr.) Bref. Transcripts in H. annosum–Pinus sylvestris L. Pathosystem
Source: Int J Mol Sci. 2024 Oct 23;25(21):11375. doi: 10.3390/ijms252111375 (PMC11546620; doi:10.3390/ijms252111375)
Supplement: Supplementary file 1 [file ijms-25-11375-s001.zip › Supplementary Table S1 - RNA quality control data.xlsx]

## Sheet: RNA quality control
Samples selected for library construction are marked with orange
Timpe point	nr	Concentration, Qubit, ng/mkl	RIN, 1st measurement	Concentration (ng/mkl) Agilent, 1st attempt	RIN, 2nd measurement (same chip, repeated run)	Concentration (ng/mkl) Agilent, 2nd attempt	RIN, 10x dilution	Conc., 10x dilution	qPCR melting curve laccase-specific peak height		peak height vs concentration ratio	copy of RIN, 1st attempt	Copy of RIN 2nd attempt	Concentration, Qubit, ng/mkl		DV200, %	RIN corrected				average between RIN measurement 1 and 2 (or the only measurement if not measured twice)
1wpi	1	67.4	N/A	85	N/A	68			8000		118.694	N/A	N/A	67.4
	2	119	N/A	66	1.9	151	2	14	0
	3	104	4	84	3.7	183			0
	4	85.1	N/A	66	N/A	88	N/A	5	0
	5	32.2	3.8	55	2.1	76	N/A	5	27000		838.509	3.8	2.1	32.2		29	2.7				2.95
	6	103	4.6	70	N/A	146			0
	7	230	4	132	1.7	202	3.3	20	12000		52.1739	4	1.7	230
	8	140	N/A	96	1.8	202	N/A	3	8000		57.1429	N/A	1.8	140
	9	100	2.8	86	3.5	106			25000		250	2.8	3.5	100							3.15
	10	121	4.5	33	4.9	228	N/A	8	21500		177.686	4.5	4.9	121							4.7
	11	200	4	104	3.2	187	3.6	10	16500		82.5	4	3.2	200
	12	144	3	81	N/A	224	1.7	11	0
	13	131	3	132					0
	14	113	N/A	62					63000		557.522	N/A		113							N/A
	15	194	2.7	200					0
2wpi	1	126	N/A	132					31500		250	N/A		126
	2	12.1	N/A	15					9500		785.124	N/A		12.1
	3	93.6	2.7	172					0
	4	66.1	N/A	80					30000		453.858	N/A		66.1							N/A
	5	18.8	N/A	8					0
	6	122	N/A	3					10000		81.9672	N/A		122
	7	35.9	N/A	63					27000		752.089	N/A		35.9											2.95
	8	134	N/A	97					0																3.15
	9	105	1.9	69					0																4.7
	10	131	2	115					19000		145.038	2		131		38					2				2
	11	121	N/A	159					0																2.4
	12	0	-	-					0																2.2
	13	116	2.8	153					0																1.9
	14	36.1	2.4	53					15500		429.363	2.4		36.1		50					2.4				2.1
	15	90.2	2.2	92					11000		121.951	2.2		90.2							2.2				3.1
3wpi	1	49.2	3.9	96					8000		162.602	3.9		49.2		35									2
	2	117	2.8	126					0																2.1
	3	98.7	1.9	115					35500		359.676	1.9		98.7		35 (estimate)					1.9				2.1
	4	33.6	2.2	44					0																3.1
	5	104	2.1	119					34000		326.923	2.1		104		40					2.1			Average	2.6
	6	67.7	2.3	37					7000		103.397	2.3		67.7		39								Min	1.9
	7	34	3.1	72					24500		720.588	3.1		34		35					3.1			Max	4.7
	8	0	-	-					0
	9	137	N/A	104					9500		69.3431	N/A		137
	10	82.8	N/A	81					0
	11	0	-	-					0
	12	21.3	2	41					23000		1079.81	2		21.3		21					2
	13	106	N/A	75					12000		113.208	N/A		106
	14	0	-	-					0
	15	125	N/A	125					0
4wpi	1	133	2.1	108					32500		244.361	2.1		133		43 (estimate)					2.1
	2	137	3.1	137					5500		40.146	3.1		137		25
	3	84.1	3.1	70					10000		118.906	3.1		84.1		28					3.1
	4	67	2.5	73					5500		82.0896	2.5		67		30
	5	0	-	-					0
	6	107	2.7	116					0
	7	0	-	-					0
	8	57.6	2	33					0
	9	44.9	N/A	61					0
	10	13.2	N/A	6					37000		2803.03	N/A		13.2							N/A
	11	0	-	-					0
	12	87.6	N/A	32					5500		62.7854	N/A		87.6
	13	111	2.1	35					43500		391.892	2.1		111		27					2.1
	14	84.5	N/A	28					0
	15	0	-	-					0
